# Supplementary material for: Time-resolved proteomic profiling reveals compositional and functional transitions across the stress granule life cycle
Source: Nat Commun. 2023 Nov 27;14:7782. doi: 10.1038/s41467-023-43470-1 (PMC10682001; doi:10.1038/s41467-023-43470-1)
Supplement: Supplementary file 4 — Supplementary Dataset 1 [file 41467_2023_43470_MOESM4_ESM.xlsx]

## Sheet: proteomic profile
Accession	Gene Name	Description	ave_0_CAPRIN1	ave_10_CAPRIN1	ave_20_CAPRIN1	ave_30_CAPRIN1	ave_60_CAPRIN1	ave_120_CAPRIN1	ave_180_CAPRIN1	ave_re5_CAPRIN1	ave_re10_CAPRIN1	FC_max/0_CAPRIN1	FC_0/min_CAPRIN1	ave_0_G3BP1	ave_10_G3BP1	ave_20_G3BP1	ave_30_G3BP1	ave_60_G3BP1	ave_120_G3BP1	ave_180_G3BP1	ave_re5_G3BP1	ave_re10_G3BP1	ave_G3BP1Is_G3BP1	FC_max/0_G3BP1	FC_0/min_G3BP1	FC(max/0)>1.2_both	FC(0/min)_both	previously known SGs	cluster
A5YKK6	CNOT1	CCR4-NOT transcription complex subunit 1 OS=Homo sapiens OX=9606 GN=CNOT1 PE=1 SV=2	219.03	221.003	239.51	240.723	254.331	275.756	274.238	286.261	271.999	1.30695	0.99107	1621.5	1675.27	1799.77	1747.51	1798.65	1836.15	1823.48	1898.47	1825.91	1888.7	1.17082	0.967901			+	Ivariable
B5ME19	EIF3CL	Eukaryotic translation initiation factor 3 subunit C-like protein OS=Homo sapiens OX=9606 GN=EIF3CL PE=1 SV=1	101.791	102.279	100.766	99.3153	112.316	135.487	152.184	151.625	145.538	1.49507	1.02492	935.86	1129.33	1125.02	1041.58	1209.49	1218.92	1222.44	1204.95	1118.47	1052.16	1.30622	0.898505	+		+	late
O00159	MYO1C	Unconventional myosin-Ic OS=Homo sapiens OX=9606 GN=MYO1C PE=1 SV=4	5805.35	7045.94	7042.07	6448.95	5237.84	4299.42	4351.22	3889.78	3875.39	1.2137	1.49801	13758.9	10945.2	15108.5	12241.7	12556.2	11300.4	10125.1	11566.7	10221.8	11042.6	1.09809	1.35889		+	+	early
O00192	ARVCF	Armadillo repeat protein deleted in velo-cardio-facial syndrome OS=Homo sapiens OX=9606 GN=ARVCF PE=1 SV=1	129.145	130.417	144.656	135.724	123.729	116.738	115.151	114.694	109.201	1.1201	1.18264	1199.49	1188.8	1223.06	1250.26	1097.6	1048.92	1020.76	1111.91	1048.92	1220.4	1.04233	1.17509
O00299	CLIC1	Chloride intracellular channel protein 1 OS=Homo sapiens OX=9606 GN=CLIC1 PE=1 SV=4	277.642	230.758	239.938	265.028	280.796	337.126	384.014	392.49	385.572	1.41365	1.20318	1175.27	1240.59	1411.91	1544.88	1484.62	1551.08	1606.57	1977.57	1790.83	1383.74	1.68265	0.947343	+			late
O00303	EIF3F	Eukaryotic translation initiation factor 3 subunit F OS=Homo sapiens OX=9606 GN=EIF3F PE=1 SV=1	140.53	128.763	162.68	183.165	213.959	239.109	259.746	261.764	245.521	1.86269	1.09139	768.447	889.58	1043.23	1067.76	1213.8	1312.82	1130.82	1208.92	1213.25	1027.89	1.7084	0.863831	+		+	late
O00567	NOP56	Nucleolar protein 56 OS=Homo sapiens OX=9606 GN=NOP56 PE=1 SV=4	114.506	117.865	112.771	95.2319	96.4162	92.5085	89.4211	87.8881	92.1912	1.02934	1.30286	2028	2044.33	2004.17	1933.21	1680.08	1744.81	1669.73	1597.19	1693.48	1848.87	1.00805	1.26973		+	+	early
O00571	DDX3X	ATP-dependent RNA helicase DDX3X OS=Homo sapiens OX=9606 GN=DDX3X PE=1 SV=3	1611.38	1604.62	1860.34	2187.57	2610.73	2544.24	2294.34	2177.89	2183.46	1.62019	1.00421	6890.06	7151.17	7131.85	6528.23	6830.46	6385.38	5803.53	5928.83	5734.06	7339.15	1.0379	1.2016			+	Ivariable
O14639	ABLIM1	Actin-binding LIM protein 1 OS=Homo sapiens OX=9606 GN=ABLIM1 PE=1 SV=3	239.145	261.728	265.393	249.104	232.958	217.697	223.419	220.097	228.565	1.10976	1.09852	882.414	945.841	874.064	891.332	853.216	831.715	909.79	863.498	827.754	839.001	1.07188	1.06603
O14777	NDC80	Kinetochore protein NDC80 homolog OS=Homo sapiens OX=9606 GN=NDC80 PE=1 SV=1	203.366	212.902	259.804	291.822	360.526	392.875	381.756	380.391	375.211	1.93186	0.955208	1302.23	1637.61	1804.09	1800.46	2000.5	2198.24	2186.58	2346.25	2117.48	1657.78	1.80172	0.795202	+		+	late
O14950	MYL12B	Myosin regulatory light chain 12B OS=Homo sapiens OX=9606 GN=MYL12B PE=1 SV=2	1544.16	1641.97	1629.04	1596.01	1196.31	935.882	769.148	853.663	894.002	1.06334	2.00762	3065.52	2104.19	2388.06	1879.33	1941.93	1757.91	1675.06	1873.6	1683.36	1687.62	0.779006	1.83009		+		early
O14979	HNRNPDL	Heterogeneous nuclear ribonucleoprotein D-like OS=Homo sapiens OX=9606 GN=HNRNPDL PE=1 SV=3	427.213	425.111	374.84	319.731	283.769	251.48	238.976	246.646	248.124	0.995078	1.78768	4514.31	5290.13	3751.26	3479.65	2716.19	2580.29	2459.77	3557.62	2549.75	5573.73	1.17186	1.83526		+	+	early
O15027	SEC16A	Protein transport protein Sec16A OS=Homo sapiens OX=9606 GN=SEC16A PE=1 SV=4	57.2197	58.2884	56.2297	54.8296	57.1107	56.9002	57.7439	59.4864	59.6572	1.0426	1.04359	2262.43	1402.46	1400.02	1398.67	1642.34	1647.72	1680.23	1585.79	1549.58	1655.58	0.742665	1.61755			+	Ivariable
O15371	EIF3D	Eukaryotic translation initiation factor 3 subunit D OS=Homo sapiens OX=9606 GN=EIF3D PE=1 SV=1	246.644	217.822	234.287	243.77	265.713	268.395	291.965	280.113	279.865	1.18375	1.13232	1542.04	1582.6	1543.9	1491.99	1535.43	1560.48	1538.09	1581.2	1491.2	1560.41	1.02631	1.03409			+	Ivariable
O43390	HNRNPR	Heterogeneous nuclear ribonucleoprotein R OS=Homo sapiens OX=9606 GN=HNRNPR PE=1 SV=1	420.9	431.381	414.103	387.782	340.387	317.184	279.563	291.118	291.494	1.0249	1.50556	8189.04	9204.72	6935.88	7113.58	5170.5	5064.75	4642.48	5166.76	4850.14	8885.87	1.12403	1.76393		+	+	early
O43491	EPB41L2	Band 4.1-like protein 2 OS=Homo sapiens OX=9606 GN=EPB41L2 PE=1 SV=1	131.506	139.028	141.505	138.52	129.133	118.942	126.698	125.202	119.86	1.07603	1.10564	434.563	495.861	508.417	541.187	515.798	520.362	539.712	484.267	436.224	471.854	1.24536	0.996193
O43747	AP1G1	AP-1 complex subunit gamma-1 OS=Homo sapiens OX=9606 GN=AP1G1 PE=1 SV=5	33.7098	37.8101	35.4837	38.7111	44.2	58.9297	61.9014	64.4678	66.8275	1.98244	0.950007	453.448	496.934	528.867	554.315	604.849	647.196	654.586	663.859	713.303	530.809	1.57306	0.912491	+			late
O43795	MYO1B	Unconventional myosin-Ib OS=Homo sapiens OX=9606 GN=MYO1B PE=1 SV=3	3424.25	4074.58	3998.66	3670.86	3093.07	2560.85	2633.47	2401.29	2417.79	1.18992	1.42601	10581.6	9273.98	11817.1	9726.36	9516.94	9180.75	8577.33	9244.48	8202.21	9512.04	1.11676	1.29009		+	+	early
O43809	NUDT21	Cleavage and polyadenylation specificity factor subunit 5 OS=Homo sapiens OX=9606 GN=NUDT21 PE=1 SV=1	524.032	497.046	507.212	441.425	375.617	334.551	288.972	311.999	334.082	0.967904	1.81344	3781.18	2240.37	2217.41	1772.88	1958.96	1587.66	1424.42	2239.03	1801.78	2836.74	0.592504	2.65453		+	+	early
O60506	SYNCRIP	Heterogeneous nuclear ribonucleoprotein Q OS=Homo sapiens OX=9606 GN=SYNCRIP PE=1 SV=2	157.815	145.424	142.964	136.091	122.903	110.906	100.619	94.8704	103.851	0.921483	1.66348	4019.39	5191.39	3440.21	4052.64	2870.24	2965.88	2658.11	3003.44	2631.31	5865.41	1.29159	1.52752		+	+	early
O60568	PLOD3	Multifunctional procollagen lysine hydroxylase and glycosyltransferase LH3 OS=Homo sapiens OX=9606 GN=PLOD3 PE=1 SV=1	164.155	174.002	200.404	185.962	169.796	161.396	150.406	151.944	138.125	1.22082	1.18845	858.1	1009.02	1052.58	986.198	917.441	957.857	887.126	1005.47	875.402	966.55	1.22664	0.980235	+			early
O60573	EIF4E2	Eukaryotic translation initiation factor 4E type 2 OS=Homo sapiens OX=9606 GN=EIF4E2 PE=1 SV=1	115.282	108.166	129.235	127.263	126.532	129.973	131.99	129.509	125.29	1.14493	1.06579	1457.11	904.389	939.875	895.606	888.579	837.047	819.68	799.719	857.819	1161.23	0.645027	1.82203			+	Ivariable
O60684	KPNA6	Importin subunit alpha-7 OS=Homo sapiens OX=9606 GN=KPNA6 PE=1 SV=1	163.71	149.1	162.491	185.729	210.067	232.749	234.478	229.835	224.053	1.43227	1.09799	309.995	592.105	642.719	660.358	762.961	866.157	670.042	926.001	853.128	665.687	2.98715	0.523547	+		+	late
O60716	CTNND1	Catenin delta-1 OS=Homo sapiens OX=9606 GN=CTNND1 PE=1 SV=1	639.981	657.45	726.458	719.144	619.321	572.483	532.392	529.185	540.096	1.13512	1.20937	4895.92	3996.54	3671.31	3897.52	3340.76	3227.3	3095.42	3334.17	3368.58	5169.7	0.8163	1.58166		+	+	early
O60732	MAGEC1	Melanoma-associated antigen C1 OS=Homo sapiens OX=9606 GN=MAGEC1 PE=1 SV=3	123.98	137.053	161.289	180.717	184.027	198.87	207.766	195.849	199.482	1.67581	0.904614	332.623	465.273	521.773	550.274	583.607	537.522	508.805	501.016	544.708	414.595	1.75456	0.714899	+			late
O60762	DPM1	Dolichol-phosphate mannosyltransferase subunit 1 OS=Homo sapiens OX=9606 GN=DPM1 PE=1 SV=1	150.111	178.431	174.195	177.013	185.26	202.75	209.017	224.986	232.713	1.55028	0.861739	1267.14	971.455	874.002	783.109	876.916	750.489	905.397	882.65	876.107	797.868	0.766654	1.68841			+	Ivariable
O60814	H2BC12	Histone H2B type 1-K OS=Homo sapiens OX=9606 GN=H2BC12 PE=1 SV=3	1434.64	1267.1	1150.84	939.225	680.686	577.978	532.932	513.383	610.227	0.883217	2.79447	3758.13	3303.64	4403.11	3509.61	2281.36	2578.9	2466.02	2299	2407.68	2814.37	1.17162	1.64732		+	+	early
O60832	DKC1	H/ACA ribonucleoprotein complex subunit DKC1 OS=Homo sapiens OX=9606 GN=DKC1 PE=1 SV=3	185.367	200.234	193.186	172.71	154.688	157.187	155.216	154.716	164.466	1.08021	1.19833	2164.01	2071.18	2523.17	2093.83	1671.73	1696.4	1661.24	1424.74	1714.91	1987.76	1.16597	1.51887			+	Ivariable
O75165	DNAJC13	DnaJ homolog subfamily C member 13 OS=Homo sapiens OX=9606 GN=DNAJC13 PE=1 SV=5	526.694	627.049	650.379	617.331	650.95	600.094	584.838	557.375	555.197	1.23592	0.948662	3514.3	3442.29	3917.21	3433.68	3229.63	3286.67	3286.13	3293.99	3296.23	3185.39	1.11465	1.08814			+	Ivariable
O75525	KHDRBS3	KH domain-containing, RNA-binding, signal transduction-associated protein 3 OS=Homo sapiens OX=9606 GN=KHDRBS3 PE=1 SV=1	110.473	110.721	105.743	98.5964	83.7191	68.9207	65.0557	65.8817	64.7858	1.00224	1.70521	1110.64	1059.88	811.424	856.917	672.611	590.134	583.682	623.326	656.747	1549.92	0.954302	1.90281		+	+	early
O75533	SF3B1	Splicing factor 3B subunit 1 OS=Homo sapiens OX=9606 GN=SF3B1 PE=1 SV=3	154.791	111.264	105.452	93.2309	86.141	85.4685	89.0216	88.7844	91.1539	0.718806	1.81109	1858.49	1745.53	1695.15	1633.85	1327.89	1383.27	1370.42	1459.2	1408.83	1818.56	0.939223	1.39958		+		early
O75534	CSDE1	Cold shock domain-containing protein E1 OS=Homo sapiens OX=9606 GN=CSDE1 PE=1 SV=2	705.302	693.969	909.748	1114.63	1452.16	1816.91	1931.71	1889.89	1805.49	2.73884	1.01633	2664.81	4070.32	4262.46	4301.06	5176.55	5831.87	5863.11	6275.81	5785.62	4195.43	2.35507	0.654692	+		+	late
O75569	PRKRA	Interferon-inducible double-stranded RNA-dependent protein kinase activator A OS=Homo sapiens OX=9606 GN=PRKRA PE=1 SV=1	96.464	117.849	147.491	162.947	188.558	194.307	177.528	176.169	179.638	2.0143	0.818536	271.091	469.682	530.958	535.081	602.995	597.963	523.668	546.79	602.025	458.969	2.22432	0.57718	+		+	late
O75643	SNRNP200	U5 small nuclear ribonucleoprotein 200 kDa helicase OS=Homo sapiens OX=9606 GN=SNRNP200 PE=1 SV=2	195.757	190.119	179.109	159.766	139.016	126.152	128.478	127.531	125.625	0.9712	1.55827	2156.36	1783.2	1867.13	1755.97	1602.46	1606.44	1589.06	1595.31	1545.76	1852.21	0.865871	1.39502		+	+	early
O75821	EIF3G	Eukaryotic translation initiation factor 3 subunit G OS=Homo sapiens OX=9606 GN=EIF3G PE=1 SV=2	103.778	97.8595	99.4844	110.883	109.498	131.508	151.32	147.733	146.791	1.45811	1.06048	555.363	513.654	520.572	526.956	600.478	644.018	725.436	644.234	609.474	499.284	1.30624	1.0812	+		+	late
O75955	FLOT1	Flotillin-1 OS=Homo sapiens OX=9606 GN=FLOT1 PE=1 SV=3	389.823	403.455	389.216	373.953	341.142	308.171	295.373	302.583	305.052	1.03497	1.31977	2739.43	2642.41	2353.61	2453.11	2350.58	2307.17	2149.47	2275.28	2206.52	2551.57	0.964585	1.27447		+		early
O75962	TRIO	Triple functional domain protein OS=Homo sapiens OX=9606 GN=TRIO PE=1 SV=2	112.781	117.099	121.19	126.107	124.333	138.653	130.054	138.412	131.059	1.22941	0.963125	475.693	628.271	582.902	616.936	628.951	655.818	679.775	707.761	655.268	616.658	1.48785	0.816076	+		+	late
O76021	RSL1D1	Ribosomal L1 domain-containing protein 1 OS=Homo sapiens OX=9606 GN=RSL1D1 PE=1 SV=3	349.307	394.048	391.828	344.442	309.608	277.676	277.746	267.801	286.653	1.12808	1.30436	1816.2	2000.33	1767.66	1870.08	1512.52	1415.73	1457.7	1190.67	1385.23	1270.38	1.10138	1.52536		+	+	early
O94832	MYO1D	Unconventional myosin-Id OS=Homo sapiens OX=9606 GN=MYO1D PE=1 SV=2	411.292	407.684	424.102	406.79	340.374	288.992	290.009	282.307	278.254	1.03115	1.47812	1082.35	1010.48	1087.72	976.637	943.927	891.51	870.444	960.877	885.169	1026.87	1.00496	1.24344		+		early
O95347	SMC2	Structural maintenance of chromosomes protein 2 OS=Homo sapiens OX=9606 GN=SMC2 PE=1 SV=2	231.602	257.108	231.113	258.606	262.362	281.979	310.233	312.463	306.77	1.34914	1.00211	2557.53	2281.35	2466.55	2437.39	2566.17	2672.53	2778.9	2858.98	2882.39	2369.24	1.12702	1.12106			+	Ivariable
O95470	SGPL1	Sphingosine-1-phosphate lyase 1 OS=Homo sapiens OX=9606 GN=SGPL1 PE=1 SV=3	393.571	407.627	399.547	371.623	338.299	323.415	310.756	309.435	320.777	1.03571	1.2719	1860.22	1701.15	1693.47	1654.68	1592.56	1537.27	1496.57	1553.99	1615.71	1718.62	0.914493	1.24299		+		early
O95782	AP2A1	AP-2 complex subunit alpha-1 OS=Homo sapiens OX=9606 GN=AP2A1 PE=1 SV=3	419.597	416.589	425.997	420.372	406.846	439.704	463.096	459.601	460.675	1.10367	1.03134	2001.53	2176.47	2063.88	2148.11	2146.66	2229.77	2187.6	2302.48	2339.22	2071.61	1.16871	0.969792			+	Ivariable
O95793	STAU1	Double-stranded RNA-binding protein Staufen homolog 1 OS=Homo sapiens OX=9606 GN=STAU1 PE=1 SV=2	145.281	143.886	147.636	145.166	150.706	140.752	142.165	143.174	144.022	1.03734	1.03218	1814.03	1853.63	1791.77	1742.94	1709.38	1626.79	1675.32	1849.31	1544.33	1926.05	1.02183	1.17463			+	Ivariable
O95816	BAG2	BAG family molecular chaperone regulator 2 OS=Homo sapiens OX=9606 GN=BAG2 PE=1 SV=1	667.704	802.232	942.497	1042.71	1093.62	1169.89	1176.82	1125.16	1158.45	1.76248	0.832308	1637.31	1989.2	2284.95	2144.86	2186.13	2381.41	2400.5	2685.87	2195.37	1938.99	1.64042	0.823099	+			late
O95864	FADS2	Acyl-CoA 6-desaturase OS=Homo sapiens OX=9606 GN=FADS2 PE=1 SV=1	60.875	67.4641	63.7635	63.8217	57.9551	56.0205	60.7794	60.495	57.2777	1.10824	1.08666	455.957	381.585	367.038	418.541	435.301	459.165	465.874	494.328	446.597	390.423	1.08415	1.24226
P00374	DHFR	Dihydrofolate reductase OS=Homo sapiens OX=9606 GN=DHFR PE=1 SV=2	68.6634	70.9854	87.6512	95.7717	88.434	86.014	84.5811	81.9905	83.8828	1.3948	0.967289	596.151	622.348	748.138	748.936	730.792	671.435	621.895	637.523	625.008	586.946	1.25629	0.958603	+		+	late
P02511	CRYAB	Alpha-crystallin B chain OS=Homo sapiens OX=9606 GN=CRYAB PE=1 SV=2	301.551	302.986	639.727	1053.32	1796.48	2217.95	2066.89	1959.86	2128.3	7.35513	0.995266	486.358	1537.57	1643.76	1738.19	2166.26	2186.29	2249.6	2490.67	2351.48	1518.62	5.12107	0.316317	+		+	late
P04083	ANXA1	Annexin A1 OS=Homo sapiens OX=9606 GN=ANXA1 PE=1 SV=2	471.978	299.314	336.339	336.262	401.716	516.02	662.152	624.134	620.919	1.40293	1.57687	1047.09	1370.91	1284.2	1447.07	1489.62	1604.6	1765.89	1865.29	1859.22	1321.91	1.7814	0.815367	+		+	late
P04216	THY1	Thy-1 membrane glycoprotein OS=Homo sapiens OX=9606 GN=THY1 PE=1 SV=2	123.872	139.232	137.935	119.955	92.457	84.3001	90.1738	88.8172	86.4263	1.124	1.46942	358.484	421.476	374.821	384.168	349.566	355.063	306.294	342.134	308.162	340.654	1.17572	1.17039
P04406	GAPDH	Glyceraldehyde-3-phosphate dehydrogenase OS=Homo sapiens OX=9606 GN=GAPDH PE=1 SV=3	352.876	267.03	267.443	258.725	237.524	254.87	285.882	279.625	298.527	0.845981	1.48564	2000.6	1920.8	2029.06	1997.82	1961.46	1848.01	2031.85	2045.61	2575.69	2182.49	1.28746	1.08257
P04818	TYMS	Thymidylate synthase OS=Homo sapiens OX=9606 GN=TYMS PE=1 SV=3	116.377	121.422	168.779	205.159	301.478	298.267	277.659	257.942	245.883	2.59052	0.95845	772.461	1224.89	1283.94	1320.06	1653.47	1768.01	1520.55	1647.59	1525.7	1316.15	2.2888	0.630635	+		+	late
P04899	GNAI2	Guanine nucleotide-binding protein G(i) subunit alpha-2 OS=Homo sapiens OX=9606 GN=GNAI2 PE=1 SV=3	1368.89	1486.97	1422.47	1318.34	1009.89	853.785	879.663	865.178	922.507	1.08626	1.60333	2944.41	2646.64	2662.19	2675.51	2538.09	2364.19	2167.8	2454.72	2301.11	2985.8	0.908676	1.35824		+	+	early
P05141	SLC25A5	ADP/ATP translocase 2 OS=Homo sapiens OX=9606 GN=SLC25A5 PE=1 SV=7	2048.11	2157.93	2167.75	2208.83	2177.1	1996.28	1850.14	2005.75	2305.06	1.12545	1.10701	5494.02	3342.76	2872.58	2974.42	3530.43	3085.28	2992.34	4648.06	4072.16	5584.84	0.846021	1.91258			+	Ivariable
P05198	EIF2S1	Eukaryotic translation initiation factor 2 subunit 1 OS=Homo sapiens OX=9606 GN=EIF2S1 PE=1 SV=3	227.291	218.92	275.861	294.582	355.182	461.4	549.471	530.272	532.186	2.41748	1.03824	799.125	1206.72	1203.82	1312.56	1386.06	1626.41	1671.74	1728.79	1654.86	1182.1	2.16335	0.663825	+		+	late
P05386	RPLP1	60S acidic ribosomal protein P1 OS=Homo sapiens OX=9606 GN=RPLP1 PE=1 SV=1	253.471	243.229	181.538	165.988	152.345	137.066	136.775	135.71	145.202	0.959592	1.86775	1156.88	1572.26	686.464	724.703	716.676	698.413	752.807	708.391	641.929	1351.86	1.35905	1.8022		+	+	early
P05387	RPLP2	60S acidic ribosomal protein P2 OS=Homo sapiens OX=9606 GN=RPLP2 PE=1 SV=1	873.896	709.435	541.551	488.127	443.666	407.082	410.9	415.63	426.948	0.811807	2.14673	2897.12	3440.98	1686.35	2080.11	2161.3	1939.38	2072.97	1598.5	1739.74	2398.44	1.18772	1.81239		+		early
P05388	RPLP0	60S acidic ribosomal protein P0 OS=Homo sapiens OX=9606 GN=RPLP0 PE=1 SV=1	1241.04	1175.61	936.816	835.873	768.78	649.927	642.408	638.391	679.612	0.947279	1.94402	5142.01	5182.82	2904.41	3427.86	3346.98	3188.62	3143.28	2811	3003.82	4399	1.00794	1.82924		+		early
P06396	GSN	Gelsolin OS=Homo sapiens OX=9606 GN=GSN PE=1 SV=1	307.475	244.886	258.055	244.886	215.705	205.503	191.225	188.482	198.118	0.839272	1.63132	1169.42	1079.92	1144.05	1088.42	1033.01	977.474	997.417	1020.88	1047.42	1190.52	0.978298	1.19637			+	Ivariable
P06493	CDK1	Cyclin-dependent kinase 1 OS=Homo sapiens OX=9606 GN=CDK1 PE=1 SV=3	295.635	345.198	483.895	588.454	720.654	787.567	741.511	719.148	692.323	2.66399	0.856422	1117.32	1661.53	2008.43	2122.98	2387.6	2470.48	2268.6	2544.17	2457.47	1715.78	2.27703	0.672464	+		+	late
P06733	ENO1	Alpha-enolase OS=Homo sapiens OX=9606 GN=ENO1 PE=1 SV=2	328.521	289.574	288.189	310.529	331.192	399.093	479.275	478.265	490.26	1.49233	1.13995	3158.88	2554.58	3719.95	4269.55	3347.54	2495.9	2657.78	2806.88	3278.91	2935.93	1.3516	1.26563	+			late
P06748	NPM1	Nucleophosmin OS=Homo sapiens OX=9606 GN=NPM1 PE=1 SV=2	2258.49	3319.88	2869.6	2248.71	1807.21	1436.76	1405.38	1360.1	1565.27	1.46995	1.66053	4232.04	4449.6	3015.96	3515.06	2606.86	2301.23	2345.58	2154.38	2307.12	2615.22	1.05141	1.96439		+	+	early
P07355	ANXA2	Annexin A2 OS=Homo sapiens OX=9606 GN=ANXA2 PE=1 SV=2	2133.5	2202.69	2229.81	2277.6	2374.81	3086.35	3832.4	3996.92	4050.03	1.8983	0.96859	6891.35	8685.41	5660.06	5680.85	6509.19	6927.36	7016.63	7800.49	8637.13	6137.16	1.26033	1.21754	+			late
P07437	TUBB	Tubulin beta chain OS=Homo sapiens OX=9606 GN=TUBB PE=1 SV=2	1196.08	1278.41	1356.42	1437.4	1356.99	1520.88	1602.26	1532.78	1588.41	1.3396	0.935598	2327.98	1434.86	1599.57	1604.63	1841.06	1531.38	1508.67	1499.21	1991.54	1705	0.855481	1.62245
P07814	EPRS1	Bifunctional glutamate/proline--tRNA ligase OS=Homo sapiens OX=9606 GN=EPRS1 PE=1 SV=5	762.111	781.503	808.996	840.203	920.995	1133.72	1366.88	1333.71	1316.77	1.79354	0.975186	2999.71	3523.77	3638	3728.34	3714.68	4328.59	4721.68	5024.06	4852.56	3783.58	1.67485	0.85128	+		+	late
P07900	HSP90AA1	Heat shock protein HSP 90-alpha OS=Homo sapiens OX=9606 GN=HSP90AA1 PE=1 SV=5	185.684	183.949	165.509	165.888	159.195	177.405	188.925	185.458	189.399	1.02001	1.16639	1287.82	1179.54	1331.75	1407.3	1221.6	1015.35	1052.9	1070.81	1122.08	1110.07	1.09277	1.26836			+	Ivariable
P07910	HNRNPC	Heterogeneous nuclear ribonucleoproteins C1/C2 OS=Homo sapiens OX=9606 GN=HNRNPC PE=1 SV=4	778.185	805.201	672.942	569.382	475.951	433.056	400.021	417.248	437.532	1.03472	1.94536	2083.35	1961.43	1745.13	1374.99	1123.58	1169.61	1238.71	1143.91	1069.7	1479.9	0.941482	1.94761		+	+	early
P07947	YES1	Tyrosine-protein kinase Yes OS=Homo sapiens OX=9606 GN=YES1 PE=1 SV=3	434.512	441.193	456.539	444.478	410.989	406.835	361.725	368.205	368.232	1.05069	1.20122	1499.79	1464.81	1575.64	1552.99	1544.6	1592.32	1438.09	1592.47	1689.79	1815.33	1.12669	1.0429			+	Ivariable
P08133	ANXA6	Annexin A6 OS=Homo sapiens OX=9606 GN=ANXA6 PE=1 SV=3	597.555	446.757	512.773	611.212	871.88	1281.08	1469.04	1468.15	1462.04	2.45842	1.33754	1878.46	1831.91	1898.83	2003.98	2194.3	2590.36	2675.6	3079.06	2959.14	2083.06	1.63914	1.02541	+		+	late
P08238	HSP90AB1	Heat shock protein HSP 90-beta OS=Homo sapiens OX=9606 GN=HSP90AB1 PE=1 SV=4	1370.53	1487.32	1453.76	1434.81	1445	1719.46	2035.14	1985.22	1988.16	1.48492	0.955201	6550.64	6867.3	8603.65	8626.96	7503.43	6991.94	7502.41	8010.29	7845.28	7054.69	1.31697	0.953889	+		+	late
P08670	VIM	Vimentin OS=Homo sapiens OX=9606 GN=VIM PE=1 SV=4	3142.13	3246.37	2864.18	2854.78	2332.16	2196.32	2246.48	2115.44	2210.29	1.03318	1.48533	7899.03	7478.6	8484.2	7906.19	6822.68	7053.76	6795.95	7079.28	7044.98	7307.58	1.07408	1.16231
P08708	RPS17	40S ribosomal protein S17 OS=Homo sapiens OX=9606 GN=RPS17 PE=1 SV=2	560.87	386.811	235.202	216.479	200.855	197.328	192.747	200.51	198.263	0.689662	2.90987	2630.83	2504.46	1455.58	1538.64	1479.82	1364.39	1441.18	1232.12	1351.36	2408.66	0.951963	2.13521		+	+	early
P08754	GNAI3	Guanine nucleotide-binding protein G(i) subunit alpha-3 OS=Homo sapiens OX=9606 GN=GNAI3 PE=1 SV=3	323.338	356.188	352.17	320.825	272.372	227.513	234.714	218.508	246.589	1.1016	1.47975	1313.36	1017.61	1081.75	1052.55	993.543	933.259	905.835	954.763	885.301	1110.51	0.823654	1.48352		+		early
P08758	ANXA5	Annexin A5 OS=Homo sapiens OX=9606 GN=ANXA5 PE=1 SV=2	383.019	355.05	421.773	546.794	801.289	1351.13	1742.26	1741.51	1752.7	4.57602	1.07877	1706.1	2257.15	2078.89	2357.25	2553.99	2957.42	3288.96	3629.98	3915.04	2424.5	2.29473	0.820677	+			late
P09382	LGALS1	Galectin-1 OS=Homo sapiens OX=9606 GN=LGALS1 PE=1 SV=2	289.017	298.998	278.112	286.279	224.26	201.359	193.685	196.558	215.217	1.03453	1.4922	826.333	905.945	869.81	926.843	814.252	718.188	741.712	668.175	831.536	875.18	1.12163	1.2367		+		early
P09493	TPM1	Tropomyosin alpha-1 chain OS=Homo sapiens OX=9606 GN=TPM1 PE=1 SV=2	436.659	441.705	442.31	447.512	335.644	291.672	247.33	267.653	265.744	1.02485	1.76549	1792.8	1288.73	1273.55	1189.29	1175.69	1144.52	1145.85	1189.01	1119.78	1184.86	0.718835	1.60103		+	+	early
P09651	HNRNPA1	Heterogeneous nuclear ribonucleoprotein A1 OS=Homo sapiens OX=9606 GN=HNRNPA1 PE=1 SV=5	108.286	113.123	128.987	103.142	114.476	116.125	109.211	113.212	116.871	1.19117	1.04988	2309.06	2070.68	1561.55	1764.3	1688.88	1630.47	1552.4	1493.11	1522.78	2076.72	0.896765	1.54647			+	Ivariable
P09874	PARP1	Poly [ADP-ribose] polymerase 1 OS=Homo sapiens OX=9606 GN=PARP1 PE=1 SV=4	1862.26	2259.44	2147.49	1949.65	1736.91	1928.76	2006.78	2097.36	2155.67	1.21328	1.07217	10395.2	10775.8	13815.4	9189.61	7467.21	7477.04	6754.25	7883.36	6970.3	8339.61	1.32902	1.53906	+		+	early
P0C0S5	H2AZ1	Histone H2A.Z OS=Homo sapiens OX=9606 GN=H2AZ1 PE=1 SV=2	279.909	244.652	238.623	190.895	129.175	116.973	96.4816	104.072	120.431	0.874042	2.90117	531.233	455.509	506.957	472.21	344.785	369.343	346.43	329.192	332.531	442.499	0.954303	1.61375		+		early
P0DMV9	HSPA1B	Heat shock 70 kDa protein 1B OS=Homo sapiens OX=9606 GN=HSPA1B PE=1 SV=1	605.409	570.14	555.793	549.177	528.399	568.776	600.549	615.418	639.285	1.05596	1.14574	3405.21	3343.71	3632.36	3647.59	3406.58	3560.43	3575.34	3829.78	3598.76	4196.59	1.12468	1.01839
P0DP25	CALM3	Calmodulin-3 OS=Homo sapiens OX=9606 GN=CALM3 PE=1 SV=1	146.599	153.273	148.272	146.793	116.886	100.523	102.575	91.7753	93.0451	1.04553	1.59736	928.392	998.818	1150.3	984.527	929.679	882.166	1026.2	762.082	651.855	817.119	1.23903	1.42423		+		early
P0DPH8	TUBA3D	Tubulin alpha-3D chain OS=Homo sapiens OX=9606 GN=TUBA3D PE=1 SV=1	55.6379	67.4514	63.1094	70.8988	70.4262	83.4194	85.7367	90.1392	82.6817	1.6201	0.881611	258.84	344.57	289.485	313.821	312.553	311.92	304.049	338.178	348.207	335.939	1.34526	0.894138	+			late
P10412	H1-4	Histone H1.4 OS=Homo sapiens OX=9606 GN=H1-4 PE=1 SV=2	1113.14	1251.8	1309.01	1085.39	1081.02	846.685	927.262	765.469	851.056	1.17596	1.4542	4860.56	4887.46	4834.18	4380.7	3358.67	3271.06	3451.33	2409.34	2618.2	2986.64	1.00553	2.01739		+		early
P11021	HSPA5	Endoplasmic reticulum chaperone BiP OS=Homo sapiens OX=9606 GN=HSPA5 PE=1 SV=2	1061.81	1089.93	998.98	1009.42	979.435	1051.17	1061.88	1069.29	1161.46	1.09385	1.0841	5359.06	4374.29	4006.15	4257.88	4508.34	3851.13	4262.57	4033.06	4452.15	5094.21	0.841257	1.39156
P11142	HSPA8	Heat shock cognate 71 kDa protein OS=Homo sapiens OX=9606 GN=HSPA8 PE=1 SV=1	2380.68	3127.5	3777.65	4013.14	4041.15	4038.2	4194.47	4268.38	4274.16	1.79535	0.761208	8368.55	8676.54	10786.6	10557.4	10360	10868.3	10090.5	11497.1	10477	8687.84	1.37385	0.964504	+		+	late
P11172	UMPS	Uridine 5'-monophosphate synthase OS=Homo sapiens OX=9606 GN=UMPS PE=1 SV=1	31.6066	29.1972	29.605	36.168	39.8789	50.3935	56.0484	54.7763	57.0912	1.80631	1.08252	320.212	298.363	288.535	342.932	354.345	407.198	403.996	498.926	455.333	327.011	1.55811	1.10979	+			late
P11387	TOP1	DNA topoisomerase 1 OS=Homo sapiens OX=9606 GN=TOP1 PE=1 SV=2	905.775	1076.93	1041.16	901.266	789.302	758.829	690.785	709.428	729.964	1.18896	1.31123	3854.4	3231.46	4687.09	3544.19	2603.22	2664.56	2601.55	2500.77	2423.84	2603.54	1.21604	1.59021		+	+	early
P11413	G6PD	Glucose-6-phosphate 1-dehydrogenase OS=Homo sapiens OX=9606 GN=G6PD PE=1 SV=4	234.218	217.183	249.705	248.085	290.134	363.67	407.239	414.721	416.737	1.77927	1.07844	1089.79	1281.87	1344.21	1482.21	1493.88	1678.78	1721.2	1882.06	1938.47	1329.81	1.77876	0.850155	+			late
P11586	MTHFD1	C-1-tetrahydrofolate synthase, cytoplasmic OS=Homo sapiens OX=9606 GN=MTHFD1 PE=1 SV=4	243.999	250.058	243.718	237.65	240.376	244.507	256.335	256.33	253.565	1.05056	1.02672	1156.98	1407.06	1385.48	1485.77	1403.43	1286.23	1253.6	1423.39	1442.94	1367.73	1.28417	0.922928			+	Ivariable
P11940	PABPC1	Polyadenylate-binding protein 1 OS=Homo sapiens OX=9606 GN=PABPC1 PE=1 SV=2	2577.6	2494.96	2702.36	2886.84	2488.43	1852.02	1494.18	1441.89	1404.81	1.11997	1.83485	7214.68	6159.52	6523.93	5751.74	5346.66	4919.13	4738.89	4517.41	4365.76	6745.61	0.904258	1.65256		+	+	early
P12236	SLC25A6	ADP/ATP translocase 3 OS=Homo sapiens OX=9606 GN=SLC25A6 PE=1 SV=4	979.112	1098.9	847.502	921.482	857.527	949.469	869.826	960.165	1103.2	1.12674	1.15529	1729.21	1120.3	1024.71	1033.81	1262.27	1127.55	1102.14	1455.23	1298.86	1666.04	0.84156	1.68751			+	Ivariable
P12268	IMPDH2	Inosine-5'-monophosphate dehydrogenase 2 OS=Homo sapiens OX=9606 GN=IMPDH2 PE=1 SV=2	181.913	189.97	185.087	181.915	167.196	168.238	190.803	170.204	174.286	1.04887	1.08803	895.928	935.548	953.775	987.769	925.953	753.141	749.897	775.853	819.792	910.899	1.10251	1.19473
P12814	ACTN1	Alpha-actinin-1 OS=Homo sapiens OX=9606 GN=ACTN1 PE=1 SV=2	820.63	938.999	985.654	980.713	856.763	679.125	696.883	640.419	648.065	1.20109	1.2814	2451.49	2531.38	3217.78	3338.12	2941.76	2834.75	2699.77	2578.66	2780.01	2535.98	1.36167	0.968438	+		+	early
P12956	XRCC6	X-ray repair cross-complementing protein 6 OS=Homo sapiens OX=9606 GN=XRCC6 PE=1 SV=2	1781	2025.15	2167.1	1964.64	1474.76	1464.46	1230.1	1299.51	1306.58	1.21679	1.44784	4456.3	3061.3	5160.31	3720.52	3383.88	3511.34	3173.85	3325.89	3192.66	3190.93	1.15798	1.45569		+		early
P13010	XRCC5	X-ray repair cross-complementing protein 5 OS=Homo sapiens OX=9606 GN=XRCC5 PE=1 SV=3	1582.37	1799	1901.34	1749.41	1342.74	1338.07	1180.91	1242.18	1262.61	1.20157	1.33996	3221.39	2695.48	3816.87	3096.96	2838.4	3040.76	2815.58	2941.41	2874.51	2893.57	1.18485	1.19511			+	Ivariable
P13987	CD59	CD59 glycoprotein OS=Homo sapiens OX=9606 GN=CD59 PE=1 SV=1	207.267	219.618	221.561	204.276	162.141	134.161	135.142	136.682	144.044	1.06897	1.54492	1223.93	1123.45	1042.15	1090.97	1039.33	986.337	1011.42	865.892	921.313	1002.36	0.917907	1.41349		+	+	early
P14618	PKM	Pyruvate kinase PKM OS=Homo sapiens OX=9606 GN=PKM PE=1 SV=4	371.604	356.316	373.109	367.376	375.35	460.756	599.77	600.688	625.254	1.68258	1.04291	3189.27	2766.01	3211.9	3469.86	3153.68	3112.56	3655.78	3895.71	4199.2	3055.83	1.31666	1.15302	+			late
P14678	SNRPB	Small nuclear ribonucleoprotein-associated proteins B and B' OS=Homo sapiens OX=9606 GN=SNRPB PE=1 SV=2	97.9332	110.62	97.2482	90.8602	106.683	114.544	117.691	108.383	116.678	1.20175	1.07784	334.432	403.811	364.166	376.597	374.917	412.457	408.615	437.796	395.305	441.32	1.30907	0.918349	+			late
P14866	HNRNPL	Heterogeneous nuclear ribonucleoprotein L OS=Homo sapiens OX=9606 GN=HNRNPL PE=1 SV=2	368.403	404.479	409.224	395.631	395.159	359.167	332.637	340.336	340.299	1.1108	1.10752	2498.54	2811.36	2398.63	2465.7	2115.56	2095.08	2016.98	2142.2	2146.52	2488.84	1.1252	1.23876			+	Ivariable
P14868	DARS1	Aspartate--tRNA ligase, cytoplasmic OS=Homo sapiens OX=9606 GN=DARS1 PE=1 SV=2	372.887	350.932	356.975	355.244	338.353	391.083	444.298	461.991	439.554	1.23896	1.10206	1622.56	1707.25	1689.63	1746.01	1660.93	1819.39	2008.54	2082.42	2013.08	1891.92	1.28342	0.976898	+			late
P15559	NQO1	NAD(P)H dehydrogenase [quinone] 1 OS=Homo sapiens OX=9606 GN=NQO1 PE=1 SV=1	207.982	185.894	213.171	241.203	327.774	403.09	434.693	426.63	434.694	2.09005	1.11882	744.698	1184.07	1263.08	1189.89	1342.84	1585.52	1616.08	1620.46	1577.11	1159.54	2.176	0.628929	+			late
P15880	RPS2	40S ribosomal protein S2 OS=Homo sapiens OX=9606 GN=RPS2 PE=1 SV=2	3002.27	2203.44	1368.14	1291.91	1215.75	1204.68	1179.86	1172.39	1195.94	0.733926	2.56082	6764.31	5443.19	3859.32	4056.25	3656.92	3414.6	3442.13	3196.53	3498.53	5068.7	0.804693	2.11614		+	+	early
P16403	H1-2	Histone H1.2 OS=Homo sapiens OX=9606 GN=H1-2 PE=1 SV=2	270.664	329.4	341.278	268.918	236.468	229.984	222.704	220.362	246.893	1.26089	1.22827	869.855	898.824	899.083	832.372	536.4	508.14	500.47	357.135	408.075	540.104	1.0336	2.43565		+		early
P17844	DDX5	Probable ATP-dependent RNA helicase DDX5 OS=Homo sapiens OX=9606 GN=DDX5 PE=1 SV=1	1456.56	1580.86	1529.86	1365.95	1112.04	988.217	893.393	881.182	943.41	1.08533	1.65297	7524.9	7439.55	6248.32	6360.51	4806.02	4732.6	4718.77	4634.12	4632.92	6797.75	0.988658	1.62422		+	+	early
P17980	PSMC3	26S proteasome regulatory subunit 6A OS=Homo sapiens OX=9606 GN=PSMC3 PE=1 SV=3	367.699	336.984	397.404	425.864	477.235	535.327	603.746	578.92	570.355	1.64196	1.09115	1491.8	1830.83	1993.61	2041.92	2195.64	2392.05	2399.39	2492.31	2445.11	1809.78	1.67067	0.814822	+			late
P17987	TCP1	T-complex protein 1 subunit alpha OS=Homo sapiens OX=9606 GN=TCP1 PE=1 SV=1	184.374	201.193	208.015	205.083	181.984	185.875	195.866	192.539	193.112	1.12822	1.01313	1035.49	979.579	1150.52	1159.82	1078.39	953.462	984.988	997.695	1028.66	973.654	1.12007	1.08603			+	Ivariable
P18031	PTPN1	Tyrosine-protein phosphatase non-receptor type 1 OS=Homo sapiens OX=9606 GN=PTPN1 PE=1 SV=1	105.167	99.3546	95.4872	102.11	103.756	109.202	108.867	107.377	114.266	1.08651	1.10138	589.135	703.388	680.101	726.47	795.301	871.955	878.91	897.202	954.957	719.613	1.62095	0.866246
P18077	RPL35A	60S ribosomal protein L35a OS=Homo sapiens OX=9606 GN=RPL35A PE=1 SV=2	998.115	941.189	690.969	624.955	507.398	441.506	383.037	401.317	417.112	0.942967	2.60579	2849.06	2398.89	1222.78	1507.86	1318.33	1173.5	1226.65	1085.76	1208.4	1643.44	0.841991	2.62403		+	+	early
P18124	RPL7	60S ribosomal protein L7 OS=Homo sapiens OX=9606 GN=RPL7 PE=1 SV=1	1718.44	1599.71	1200.64	1057.55	937.91	777.722	716.178	732.177	788.498	0.930909	2.39946	4245.15	4918.44	2702.18	3237.7	2814.15	2608.24	2733.39	2294.16	2632.39	3660.27	1.1586	1.85041		+	+	early
P18621	RPL17	60S ribosomal protein L17 OS=Homo sapiens OX=9606 GN=RPL17 PE=1 SV=3	1407.76	1359.17	1061.38	976.918	819.117	673.806	625.505	602.914	632.599	0.965486	2.33493	3567.5	2958.68	2440.86	2353.39	2221.65	1923.71	2197.12	1628.58	1843.75	2233.06	0.829342	2.19055		+	+	early
P19338	NCL	Nucleolin OS=Homo sapiens OX=9606 GN=NCL PE=1 SV=3	311.82	340.269	389.59	305.178	261.863	231.127	210.676	213.636	218.982	1.24941	1.48009	3197.98	2406.75	2417.54	2244.91	3136.18	3272.52	2984.02	1851.82	1886.23	1820.25	1.02331	1.72694		+		early
P19525	EIF2AK2	Interferon-induced, double-stranded RNA-activated protein kinase OS=Homo sapiens OX=9606 GN=EIF2AK2 PE=1 SV=2	210.175	227.985	306.574	404.245	525.809	522.401	483.66	460.857	452.574	2.50176	0.921884	707.266	1000.34	1155.37	1196.02	1534.61	1564.37	1357.12	1471.94	1458.66	1051.24	2.21185	0.707029	+		+	late
P21333	FLNA	Filamin-A OS=Homo sapiens OX=9606 GN=FLNA PE=1 SV=4	5348.52	6265.62	6203.2	5943.44	5452.41	5578.25	6173.96	6201.5	6100.41	1.17147	0.980945	17744.3	16335	18657.2	17987	17086.6	18467.8	19778.3	21047.8	20785.4	16551.9	1.18617	1.08628			+	Ivariable
P21399	ACO1	Cytoplasmic aconitate hydratase OS=Homo sapiens OX=9606 GN=ACO1 PE=1 SV=3	370.356	369.909	478.802	548.617	599.404	531.859	497.708	501.203	521.788	1.61845	1.00121	885.851	1220.07	1230.52	1273.33	1426.92	1343.5	1313.64	1270.33	1436.24	1147.81	1.62132	0.726065	+			late
P22087	FBL	rRNA 2'-O-methyltransferase fibrillarin OS=Homo sapiens OX=9606 GN=FBL PE=1 SV=2	201.156	210.491	192.637	177.751	165.423	158.91	145.998	148.651	154.339	1.04641	1.3778	2373.83	2204.04	2044.68	1880.96	1448.88	1445.49	1426.81	1577.33	1563.64	1969.92	0.928474	1.66373		+	+	early
P22314	UBA1	Ubiquitin-like modifier-activating enzyme 1 OS=Homo sapiens OX=9606 GN=UBA1 PE=1 SV=3	462.786	432.062	426.775	471.708	546.057	755.115	874.147	886.884	887.768	1.91831	1.08438	2830.28	2802.24	2760.15	2862.58	2911.06	3358.03	3595.01	4293.4	4259.06	2931.83	1.51695	1.02541	+		+	late
P22626	HNRNPA2B1	Heterogeneous nuclear ribonucleoproteins A2/B1 OS=Homo sapiens OX=9606 GN=HNRNPA2B1 PE=1 SV=2	926.401	892.052	871.554	803.246	738.442	707.025	680.524	690.977	720.77	0.962922	1.36131	8039.04	9471.68	6280.52	6644.17	5196.84	4998.93	4676.38	5189.68	4766.85	8329.53	1.17821	1.71907		+	+	early
P23246	SFPQ	Splicing factor, proline- and glutamine-rich OS=Homo sapiens OX=9606 GN=SFPQ PE=1 SV=2	1842.54	2130.99	2173.55	2237.69	2377.17	3353.1	3466.18	3787.56	3888.35	2.11032	0.86464	4243.83	6008.2	6706.02	5503.79	5012.04	5827.52	5595.31	6061.34	5482.63	4944.6	1.58018	0.846727	+		+	late
P23284	PPIB	Peptidyl-prolyl cis-trans isomerase B OS=Homo sapiens OX=9606 GN=PPIB PE=1 SV=2	107.848	96.1898	102.992	94.6731	92.5643	100.589	101.397	107.382	113.185	1.04949	1.16512	637.469	487.126	589.599	692.882	607.047	493.148	565.96	479.207	713.877	592.215	1.11986	1.33026
P23396	RPS3	40S ribosomal protein S3 OS=Homo sapiens OX=9606 GN=RPS3 PE=1 SV=2	2596.61	1872.15	1084.69	1046.06	984.465	1043.45	1068.54	1072.07	1070.42	0.720999	2.63758	6379.12	4772.77	3570.24	3854.92	3626.09	3379.27	3395.83	3272.06	3418.86	4639.73	0.748186	1.94957		+	+	early
P23528	CFL1	Cofilin-1 OS=Homo sapiens OX=9606 GN=CFL1 PE=1 SV=3	123.96	120.164	118.305	133.045	145.856	172.523	192.549	186.788	188.321	1.55332	1.0478	1825.46	1615.12	1909	2302.12	2139.49	1844.01	2180.57	1915.6	2233.71	1686.09	1.26111	1.13024	+		+	late
P25325	MPST	3-mercaptopyruvate sulfurtransferase OS=Homo sapiens OX=9606 GN=MPST PE=1 SV=3	77.8794	73.1395	82.8528	83.4617	98.7235	122.415	128.773	126.869	126.515	1.65349	1.06481	263.824	270.189	277.961	299.956	303.425	338.073	335.862	374.723	351.001	293.722	1.42035	0.976443	+			late
P25398	RPS12	40S ribosomal protein S12 OS=Homo sapiens OX=9606 GN=RPS12 PE=1 SV=3	966.686	572.483	345.917	317.908	308.87	332.089	311.415	316.566	322.386	0.592211	3.12975	1865.3	1806.05	1153.95	1260.41	1187.65	1095.99	1247.84	1078.8	1106.05	1503.7	0.968235	1.72906		+	+	early
P26196	DDX6	Probable ATP-dependent RNA helicase DDX6 OS=Homo sapiens OX=9606 GN=DDX6 PE=1 SV=2	28.6753	31.2051	28.6986	25.7319	31.4	30.9231	32.4908	32.1133	31.5938	1.13306	1.11439	1144.36	1112.06	1082.29	1107.11	1157.45	1198.91	1225.55	1227.56	1225.46	1121.8	1.0727	1.05735			+	Ivariable
P26368	U2AF2	Splicing factor U2AF 65 kDa subunit OS=Homo sapiens OX=9606 GN=U2AF2 PE=1 SV=4	115.237	137.011	133.616	123.065	117.608	118.759	126.63	126.873	137.063	1.18941	0.979841	1341.54	1284.8	1259.86	1131.7	1100.42	1164.55	1056.56	1165.91	1041.51	1113.44	0.957708	1.28807			+	Ivariable
P26373	RPL13	60S ribosomal protein L13 OS=Homo sapiens OX=9606 GN=RPL13 PE=1 SV=4	744.18	776.533	570.889	510.309	447.434	378.855	359.889	361.384	384.086	1.04347	2.06781	3749.12	2818.48	1868.67	2165.95	1987.54	1792.39	2016.35	1519.15	1803.13	1991.1	0.751771	2.46791		+	+	early
P26599	PTBP1	Polypyrimidine tract-binding protein 1 OS=Homo sapiens OX=9606 GN=PTBP1 PE=1 SV=1	228.594	244.473	266.219	242.634	244.026	240.972	272.804	275.031	269.358	1.20314	0.948633	1279.2	1180.69	1328.24	1273.39	1281.1	1402.67	1447.29	1401.82	1522.63	1285.01	1.1903	1.08344			+	Ivariable
P26639	TARS1	Threonine--tRNA ligase 1, cytoplasmic OS=Homo sapiens OX=9606 GN=TARS1 PE=1 SV=3	282.856	260.845	280.236	268.588	289.567	353.416	404.78	409.229	405.578	1.44678	1.08438	1718.69	1886.17	1833.71	1962.14	1986.48	2186.74	2356.21	2815.31	2535.98	2081.51	1.63806	0.937278	+			late
P26641	EEF1G	Elongation factor 1-gamma OS=Homo sapiens OX=9606 GN=EEF1G PE=1 SV=3	350.52	365.675	386.775	381.392	390.253	458.165	542.524	547.518	521.662	1.56202	0.958556	1495.68	1235.23	1598.68	1571.68	1716.44	1824.48	1842.56	1710.23	1738.73	1425	1.23192	1.21085	+			late
P27105	STOM	Stomatin OS=Homo sapiens OX=9606 GN=STOM PE=1 SV=3	87.8065	84.5505	73.4094	83.7054	73.2812	63.0136	62.861	62.9285	61.8649	0.962918	1.41933	115.974	145.569	140.104	151.909	158.999	159.38	152.272	141.189	153.223	162.67	1.37427	0.827776
P27635	RPL10	60S ribosomal protein L10 OS=Homo sapiens OX=9606 GN=RPL10 PE=1 SV=4	1083.85	1074.34	923.702	767.149	678.061	555.782	508.793	508.233	507.189	0.991227	2.13698	2938.3	2518.65	2014.19	2050.56	1830.58	1714.12	1749.8	1535.65	1596.53	1989.87	0.857178	1.91339		+	+	early
P27708	CAD	CAD protein OS=Homo sapiens OX=9606 GN=CAD PE=1 SV=3	119.394	126.743	132.427	136.962	143.383	154.225	166.572	168.863	162.083	1.41433	0.94202	1350.71	1501.71	1441.55	1475.75	1471.25	1533.02	1596.42	1615.3	1662.59	1524.42	1.2309	0.936982	+		+	late
P28066	PSMA5	Proteasome subunit alpha type-5 OS=Homo sapiens OX=9606 GN=PSMA5 PE=1 SV=3	115.409	137.721	187.549	219.707	251.953	246.757	235.22	225.768	224.138	2.18312	0.837995	710.525	632.025	781.596	865.729	967.205	960.084	885.49	1057.58	937.821	665.621	1.48845	1.1242	+		+	late
P28288	ABCD3	ATP-binding cassette sub-family D member 3 OS=Homo sapiens OX=9606 GN=ABCD3 PE=1 SV=1	1093.36	1216.4	1332.68	1268.75	1080.32	1042.24	947.08	924.778	930.907	1.21888	1.18229	3098.28	2634.45	3005.88	2779.57	2930.39	2833.18	2613.04	2881.42	2566.86	2548.52	0.970178	1.20703
P29317	EPHA2	Ephrin type-A receptor 2 OS=Homo sapiens OX=9606 GN=EPHA2 PE=1 SV=2	457.383	465.757	604.62	701.24	859.362	833.199	768.915	744.495	749.203	1.87887	0.982021	1369.88	2291.35	2700.88	3103.79	3289.9	3392.11	2756.28	2847.64	3090.87	2457.52	2.47622	0.597846	+			late
P29692	EEF1D	Elongation factor 1-delta OS=Homo sapiens OX=9606 GN=EEF1D PE=1 SV=5	186.247	186.352	178.107	168.739	164.713	188.631	193.003	199.493	198.701	1.07112	1.13074	1859.84	1938.11	1695.71	1746.23	1750.05	1740.66	1685.02	1620.51	1533.67	1610.24	1.04208	1.21267
P30050	RPL12	60S ribosomal protein L12 OS=Homo sapiens OX=9606 GN=RPL12 PE=1 SV=1	1099.01	960.533	730.946	654.411	608.012	508.386	465.187	473.858	492.361	0.874001	2.36251	3274.57	3381.58	1871.23	2109.26	2030.32	1866.92	1889.49	1617.24	1698.57	2436.21	1.03268	2.02479		+		early
P30876	POLR2B	DNA-directed RNA polymerase II subunit RPB2 OS=Homo sapiens OX=9606 GN=POLR2B PE=1 SV=1	85.5557	70.7709	70.0942	68.1652	63.591	68.0348	69.0077	69.6941	67.7686	0.827192	1.34541	451.564	558.6	550.366	576.169	588.374	603.673	608.417	626.447	622.528	561.559	1.38728	0.820479			+	Ivariable
P31689	DNAJA1	DnaJ homolog subfamily A member 1 OS=Homo sapiens OX=9606 GN=DNAJA1 PE=1 SV=2	61.8596	72.1128	63.2485	66.2808	64.9289	66.3579	70.8631	68.0563	69.2257	1.16575	0.978041	1170.4	1165.94	1107.9	1259.8	1175.23	1136.93	1138.27	1198.51	1267.73	1264.61	1.08315	1.05642			+	Ivariable
P31939	ATIC	Bifunctional purine biosynthesis protein ATIC OS=Homo sapiens OX=9606 GN=ATIC PE=1 SV=3	130.54	117.921	125.276	136.072	157.041	200.066	220.606	222.538	217.08	1.70475	1.10702	1233.57	1236.43	1301.02	1479.77	1526.49	1716.01	1779.95	1738.47	1902.22	1379.47	1.54205	0.997681	+			late
P31942	HNRNPH3	Heterogeneous nuclear ribonucleoprotein H3 OS=Homo sapiens OX=9606 GN=HNRNPH3 PE=1 SV=2	433.826	388.38	322.215	284.373	234.289	201.127	171.445	166.53	170.141	0.895243	2.60509	2868.59	2118.9	2001.39	1778.43	1491.85	1419.49	1402.15	1401.31	1424.93	2808.52	0.738655	2.04709		+	+	early
P31943	HNRNPH1	Heterogeneous nuclear ribonucleoprotein H OS=Homo sapiens OX=9606 GN=HNRNPH1 PE=1 SV=4	342.619	330.459	284.257	247.99	206.147	160.95	151.453	154.294	155.422	0.964508	2.26221	4711.04	3659.45	3186.6	2798.13	2155.65	2000.57	1922.92	2058.18	1955.38	4010.71	0.776783	2.44994		+	+	early
P32969	RPL9	60S ribosomal protein L9 OS=Homo sapiens OX=9606 GN=RPL9 PE=1 SV=1	747.756	650.364	464.307	407.119	366.133	345.126	325.755	339.884	347.306	0.869754	2.29546	3717.26	4011.61	1928.63	2506.35	2127.53	1903.49	2012.55	1722.82	2046.27	3130.26	1.07918	2.15766		+		early
P35221	CTNNA1	Catenin alpha-1 OS=Homo sapiens OX=9606 GN=CTNNA1 PE=1 SV=1	327.642	347.444	324.421	303.605	234.567	213.916	199.851	207.748	198.272	1.06044	1.65248	3801.56	3022.53	3462.13	3545.73	2737.93	2542.24	2416.81	2367.47	2376.77	3549.65	0.932705	1.60574		+		early
P35249	RFC4	Replication factor C subunit 4 OS=Homo sapiens OX=9606 GN=RFC4 PE=1 SV=2	220.591	212.427	218.683	208.786	202.005	209.443	202.004	202.414	201.15	0.991349	1.09665	2066.1	2154.89	1865.12	1771.68	1515.06	1574.17	1533.9	1616.68	1586.04	2155.43	1.04298	1.36371			+	Ivariable
P35250	RFC2	Replication factor C subunit 2 OS=Homo sapiens OX=9606 GN=RFC2 PE=1 SV=3	110.921	112.555	115.454	112.648	107.624	109.707	112.929	111.358	106.484	1.04087	1.04167	1176.05	1330.34	1263.42	1177.8	991.345	1015.37	994.187	1037.73	1069.28	1261.68	1.1312	1.18632
P35268	RPL22	60S ribosomal protein L22 OS=Homo sapiens OX=9606 GN=RPL22 PE=1 SV=2	195.925	136.686	89.131	85.4614	77.9337	79.0607	77.5009	81.7572	79.2207	0.697644	2.52804	1429.35	1272.35	932.741	929.021	889.517	933.21	853.434	894.744	851.057	1184.86	0.89016	1.6795		+	+	early
P35579	MYH9	Myosin-9 OS=Homo sapiens OX=9606 GN=MYH9 PE=1 SV=4	18885	19832.4	20695.2	19943.7	15508	12052	9654.52	10849.1	11615.1	1.09585	1.95608	44693	30465.8	34623.4	27174.7	27238.5	25176.2	25077.2	29009.8	24537	23550.7	0.774694	1.82146		+	+	early
P35580	MYH10	Myosin-10 OS=Homo sapiens OX=9606 GN=MYH10 PE=1 SV=3	2494.91	2511.6	2589.86	2579.56	2328.65	2133.15	1907.1	1911.23	1911.35	1.03806	1.30822	6734.95	6360.72	6430.15	5747.65	5535.87	5522.99	5318.43	5866.1	5527.15	5614.67	0.954744	1.26634		+	+	early
P35637	FUS	RNA-binding protein FUS OS=Homo sapiens OX=9606 GN=FUS PE=1 SV=1	1168.93	1056.91	939.578	842.274	766.769	687.331	586.21	601.957	701.398	0.904173	1.99404	5858.85	5907.1	4827.93	3663.12	3030.52	2906.72	2609.83	3689.59	2987.98	5856.96	1.00824	2.24492		+	+	early
P36578	RPL4	60S ribosomal protein L4 OS=Homo sapiens OX=9606 GN=RPL4 PE=1 SV=5	2248.03	2147.27	1660.37	1462.96	1340.79	1153.66	1063.23	1108.12	1151.42	0.955179	2.11434	8620.74	8358.86	4467.02	5524.19	4807.34	4315.57	4528.4	4035.13	4517.36	5823.34	0.969622	2.13642		+	+	early
P37802	TAGLN2	Transgelin-2 OS=Homo sapiens OX=9606 GN=TAGLN2 PE=1 SV=3	126.279	124.509	131.143	143.04	158.71	206.758	240.49	239.985	235.229	1.90443	1.01422	751.133	732.814	755.925	841.893	852.373	889.002	981.426	1068.22	1029.54	747.834	1.42215	1.025	+			late
P38159	RBMX	RNA-binding motif protein, X chromosome OS=Homo sapiens OX=9606 GN=RBMX PE=1 SV=3	370.015	363.122	325.805	292.361	290.078	262.309	266.886	273.193	287.908	0.98137	1.41061	3280.29	3029.63	3089.03	2584.78	2188.07	2240.15	2265.22	2327.25	2215.43	2654.78	0.941696	1.49917		+	+	early
P38919	EIF4A3	Eukaryotic initiation factor 4A-III OS=Homo sapiens OX=9606 GN=EIF4A3 PE=1 SV=4	83.2297	93.6359	90.0158	84.332	65.3935	56.8565	51.8446	53.1674	56.7337	1.12503	1.60537	1216.77	1188.31	1413.51	1192.63	1084.43	1011.65	951.85	961.926	955.571	1346.57	1.1617	1.27832		+	+	early
P39019	RPS19	40S ribosomal protein S19 OS=Homo sapiens OX=9606 GN=RPS19 PE=1 SV=2	1169.82	780.867	491.085	459.419	399.172	394.157	374.002	383.679	380.763	0.667513	3.12783	3802.45	3149.21	1794.86	1999.37	1718.34	1739.99	1780.41	1360.98	1612.81	2628.69	0.828205	2.79391		+	+	early
P39023	RPL3	60S ribosomal protein L3 OS=Homo sapiens OX=9606 GN=RPL3 PE=1 SV=2	1939.44	1871.58	1370.98	1174.94	1024.77	880.362	796.167	812.982	866.371	0.96501	2.43597	6175.16	5183.62	3684.39	3939.91	3557.85	3224.48	3364.23	3030.14	3348.08	4222.92	0.839429	2.03791		+	+	early
P40227	CCT6A	T-complex protein 1 subunit zeta OS=Homo sapiens OX=9606 GN=CCT6A PE=1 SV=3	197.129	187.767	198.172	206.857	203.106	200.674	212.99	209.204	214.019	1.08568	1.04986	1203.67	1161.99	1310.43	1356.35	1387.63	1303.75	1311.72	1351.86	1381.35	1183.24	1.15283	1.03587			+	Ivariable
P40429	RPL13A	60S ribosomal protein L13a OS=Homo sapiens OX=9606 GN=RPL13A PE=1 SV=2	917.299	887.398	661.84	600.434	541.194	449.644	410.188	423.466	447.798	0.967403	2.23629	3963.09	3803.14	2254.24	2646.79	2337.58	2200.15	2178.7	1885.32	2048.52	2592.18	0.959641	2.10208		+	+	early
P40937	RFC5	Replication factor C subunit 5 OS=Homo sapiens OX=9606 GN=RFC5 PE=1 SV=1	223.419	226.875	220.918	211.395	198.199	191.753	188.382	191.819	195.275	1.01547	1.18599	934.508	871.726	847.314	782.644	653.45	669.676	649.76	638.792	704.398	852.926	0.932818	1.46293			+	Ivariable
P40938	RFC3	Replication factor C subunit 3 OS=Homo sapiens OX=9606 GN=RFC3 PE=1 SV=2	130.381	136.63	142.419	138.3	131.442	142.16	139.354	141.126	139.645	1.09233	0.991924	654.896	662.854	616.127	583.543	594.975	586.74	598.26	540.194	588.092	569.286	1.01215	1.21233			+	Ivariable
P41252	IARS1	Isoleucine--tRNA ligase, cytoplasmic OS=Homo sapiens OX=9606 GN=IARS1 PE=1 SV=2	419.377	419.019	433.54	442.18	459.13	581.594	690.585	690.227	663.802	1.6467	1.00085	1192.64	1247.19	1291.75	1321.91	1329.86	1477.59	1522.88	1713.61	1631.09	1517.53	1.43683	0.956257	+		+	late
P42224	STAT1	Signal transducer and activator of transcription 1-alpha/beta OS=Homo sapiens OX=9606 GN=STAT1 PE=1 SV=2	439.463	417.62	492.448	541.692	614.664	605.136	560.525	562.853	577.112	1.39867	1.0523	986.142	1892	2107.75	2215.96	2657.95	2611.9	2358.46	2453.47	2530.84	1914.46	2.6953	0.521217	+		+	late
P42677	RPS27	40S ribosomal protein S27 OS=Homo sapiens OX=9606 GN=RPS27 PE=1 SV=3	417.137	373.132	290.856	259.372	248.171	212.98	199.899	193.87	198.329	0.894508	2.15163	1469.5	969.004	984.289	914.698	795.547	739.598	746.345	709.346	736.218	823.837	0.669812	2.07163		+	+	early
P42766	RPL35	60S ribosomal protein L35 OS=Homo sapiens OX=9606 GN=RPL35 PE=1 SV=2	483.278	335.322	206.622	186.362	174.81	192.507	179.49	186.948	196.378	0.69385	2.76458	2233.28	1955.26	1039.07	1132.79	1048.02	959.565	1091.87	886.203	982.311	1448.75	0.87551	2.52005		+	+	early
P43243	MATR3	Matrin-3 OS=Homo sapiens OX=9606 GN=MATR3 PE=1 SV=2	704.007	703.519	537.694	391.335	257.546	228.037	213.454	214.246	215.077	0.999307	3.29816	4595.27	5088.09	2948.07	2517.21	1791.56	1730.24	1722.47	1709.48	1646.6	3008.82	1.10725	2.79075		+		early
P46060	RANGAP1	Ran GTPase-activating protein 1 OS=Homo sapiens OX=9606 GN=RANGAP1 PE=1 SV=1	183.666	163.934	180.292	183.009	180.828	190.336	203.108	196.657	200.181	1.10586	1.12036	2168.02	1941.5	2074.98	2088.98	1999.43	2175.59	2037.38	2186.72	2060.21	2336.45	1.00863	1.11667
P46063	RECQL	ATP-dependent DNA helicase Q1 OS=Homo sapiens OX=9606 GN=RECQL PE=1 SV=3	209.79	234.31	242.079	226.386	208.258	234.428	224.269	231.672	241.232	1.15391	1.00736	880.8	800.51	1048.38	858.504	833.269	879.994	850.31	846.035	857.861	892.839	1.19026	1.1003			+	Ivariable
P46776	RPL27A	60S ribosomal protein L27a OS=Homo sapiens OX=9606 GN=RPL27A PE=1 SV=2	459.648	480.888	386.093	359.124	320.815	278.233	257.414	268.413	267.605	1.04621	1.78564	1854.96	1548.76	1175.59	1269.54	1043.48	975.342	1031.57	873.556	948.19	1187.73	0.834928	2.12346		+	+	early
P46777	RPL5	60S ribosomal protein L5 OS=Homo sapiens OX=9606 GN=RPL5 PE=1 SV=3	1039.9	908.616	645.849	548.464	499.812	437.484	404.002	417.897	444.649	0.873755	2.574	4772.06	4227.37	2104.89	2666.83	2543.39	2289.26	2518.26	2186.55	2407.87	3058.64	0.885859	2.26713		+	+	early
P46778	RPL21	60S ribosomal protein L21 OS=Homo sapiens OX=9606 GN=RPL21 PE=1 SV=2	446.145	429.563	335.716	288.447	260.694	222.194	201.722	214.963	216.473	0.962831	2.21168	3739.93	3277.04	1876.97	2177.47	1952.03	1744.27	1870.16	1510.47	1740.59	2069.27	0.87623	2.476		+	+	early
P46779	RPL28	60S ribosomal protein L28 OS=Homo sapiens OX=9606 GN=RPL28 PE=1 SV=3	1178.65	1129.83	838.657	739.127	661.917	528.889	487.693	494.926	523.655	0.958578	2.41678	3003.17	2618.57	1562.74	1762.88	1576.58	1440.82	1526.18	1406.92	1452.67	1923	0.871934	2.13457		+	+	early
P46781	RPS9	40S ribosomal protein S9 OS=Homo sapiens OX=9606 GN=RPS9 PE=1 SV=3	1472.38	1310.55	914.585	804.82	725.763	621.249	546.963	568.184	576.802	0.890087	2.69192	2909.28	2313.33	1817.85	1831.73	1703.52	1522.28	1552.27	1352.05	1560.69	2091.46	0.795155	2.15176		+	+	early
P46782	RPS5	40S ribosomal protein S5 OS=Homo sapiens OX=9606 GN=RPS5 PE=1 SV=4	1088.09	769.152	475.801	413.967	383.394	360.168	338.948	337.294	355.114	0.706883	3.22594	4579.21	3797.06	2232.03	2154.7	1919.5	1712.56	1761.03	1612.83	1767.99	3406.17	0.829195	2.83923		+	+	early
P46783	RPS10	40S ribosomal protein S10 OS=Homo sapiens OX=9606 GN=RPS10 PE=1 SV=1	713.706	451.041	294.655	273.201	280.213	305.743	300.424	297.289	303.41	0.631971	2.61239	3436.97	3052.16	2091.31	2071.8	1757.49	1771.54	1956.73	1632.2	1859.64	2932.19	0.888039	2.10573		+	+	early
P46939	UTRN	Utrophin OS=Homo sapiens OX=9606 GN=UTRN PE=1 SV=2	111.005	112.765	110.028	107.708	101.332	98.0052	100.097	101.736	100.707	1.01586	1.13264	852.318	928.851	959.953	983.406	910.19	924.437	901.864	896.33	862.267	945.855	1.1538	0.988461
P46940	IQGAP1	Ras GTPase-activating-like protein IQGAP1 OS=Homo sapiens OX=9606 GN=IQGAP1 PE=1 SV=1	759.139	775.336	753.948	728.839	699.003	629.862	640.413	609.985	625.663	1.02134	1.24452	4576.46	4421.92	4802.88	5003.87	4399.14	4322.47	4367.16	4327.44	4143.71	4507.9	1.09339	1.10444
P47755	CAPZA2	F-actin-capping protein subunit alpha-2 OS=Homo sapiens OX=9606 GN=CAPZA2 PE=1 SV=3	16.3979	13.3125	15.1682	15.3577	15.0018	13.4835	15.3513	14.5137	15.6316	0.953273	1.23176	286.371	227.004	260.744	233.63	212.184	221.612	216.518	227.965	191.681	277.883	0.910512	1.49399		+	+	late
P47756	CAPZB	F-actin-capping protein subunit beta OS=Homo sapiens OX=9606 GN=CAPZB PE=1 SV=4	467.378	497.525	476.894	466.773	375.863	306.231	302.076	301.161	294.371	1.0645	1.58772	3084.7	2636.12	2920.17	2679.07	2524.33	2441.46	2444.48	2380.1	2218.44	2217.23	0.946664	1.39048		+	+	early
P47897	QARS1	Glutamine--tRNA ligase OS=Homo sapiens OX=9606 GN=QARS1 PE=1 SV=1	400.849	403.661	397.502	399.872	468.68	568.552	628.413	609.3	601.539	1.56771	1.00842	1884.48	2084.15	2029.19	2266.8	2397.42	2757.78	2742.15	3086.47	2922.14	2365.19	1.63784	0.928684	+		+	late
P49207	RPL34	60S ribosomal protein L34 OS=Homo sapiens OX=9606 GN=RPL34 PE=1 SV=3	962.535	949.96	670.899	575.894	509.329	416.082	373.056	382.998	390.234	0.986935	2.58014	2858.67	2504.62	1336.66	1516.85	1338.37	1212.08	1341.83	1090.25	1173.07	1789.15	0.87615	2.62203		+	+	early
P49327	FASN	Fatty acid synthase OS=Homo sapiens OX=9606 GN=FASN PE=1 SV=3	445.194	435.5	428.313	424.584	422.35	460.964	485.802	490.231	489.748	1.10116	1.05409	4271.78	3830.79	4488.87	4755.32	4259.63	3959.86	4107.5	4341.49	4506.17	3711.1	1.11319	1.11512
P49368	CCT3	T-complex protein 1 subunit gamma OS=Homo sapiens OX=9606 GN=CCT3 PE=1 SV=4	228.847	214.786	202.213	216.594	205.109	218.077	227.912	221.935	228.39	0.998006	1.13171	1512.87	1605.45	1794.43	1718.49	1639.3	1580.95	1568.58	1681.79	1553.45	1562.88	1.18611	0.973878			+	Ivariable
P49792	RANBP2	E3 SUMO-protein ligase RanBP2 OS=Homo sapiens OX=9606 GN=RANBP2 PE=1 SV=2	281.369	272.678	289.453	290.848	306.439	320.262	314.365	310.793	307.676	1.13823	1.03187	5141.15	4379.78	4165.11	4114.78	3726.82	3809.66	3835.74	3811.89	3713.03	4583.32	0.851906	1.38463
P50914	RPL14	60S ribosomal protein L14 OS=Homo sapiens OX=9606 GN=RPL14 PE=1 SV=4	476.249	457.999	343.303	297.223	248.906	203.628	186.097	198.337	201.582	0.961678	2.55914	1701.48	1575.53	882.704	1124.08	963.668	858.796	863.575	797.276	885.727	1151.85	0.925978	2.13412		+	+	early
P50990	CCT8	T-complex protein 1 subunit theta OS=Homo sapiens OX=9606 GN=CCT8 PE=1 SV=4	271.249	259.834	249.415	250.784	230.974	243.92	261.896	257.078	258.778	0.965521	1.17437	1473.16	1410.1	1589.8	1580.34	1440.13	1323.13	1362.08	1431.3	1419.4	1389.19	1.07918	1.11338
P50991	CCT4	T-complex protein 1 subunit delta OS=Homo sapiens OX=9606 GN=CCT4 PE=1 SV=4	111.263	104.602	108.111	112.88	98.5368	97.1942	107.487	97.7149	100.196	1.01454	1.14475	705.12	878.081	876.174	883.05	822.58	750.998	730.369	858.97	793.061	823.458	1.25234	0.965429
P51114	FXR1	Fragile X mental retardation syndrome-related protein 1 OS=Homo sapiens OX=9606 GN=FXR1 PE=1 SV=3	409.027	455.302	534.192	560.533	527.727	499.503	469.009	459.016	446.734	1.37041	0.915594	1931.82	2513.08	2478.54	2276.44	2381.33	2331.74	2360.95	2271.87	2319.97	2209.46	1.30088	0.850325	+		+	late
P51911	CNN1	Calponin-1 OS=Homo sapiens OX=9606 GN=CNN1 PE=1 SV=2	224.768	249.727	227.443	203.686	214.369	176.295	180.606	181.637	183.481	1.11104	1.27495	2145.94	1355.82	1377.77	1182.4	1162.64	1099.44	1135.59	1235.82	1077.09	1263.46	0.642035	1.99234		+		early
P51991	HNRNPA3	Heterogeneous nuclear ribonucleoprotein A3 OS=Homo sapiens OX=9606 GN=HNRNPA3 PE=1 SV=2	134.492	135.86	115.543	117.658	109.954	97.2944	100.446	102.901	105.206	1.01017	1.38232	2321.01	2762.1	2127.25	2262.63	1711.71	1655.89	1547.7	1769.3	1633.01	2606.92	1.19004	1.49965		+	+	early
P52272	HNRNPM	Heterogeneous nuclear ribonucleoprotein M OS=Homo sapiens OX=9606 GN=HNRNPM PE=1 SV=3	1257.4	1474.02	1227.96	1003.21	714.798	609.822	547.868	555.218	565.912	1.17228	2.29507	3941.01	3686.76	3444.67	3285.88	2595.91	2375.88	2414.55	2309.3	2372.39	3381.02	0.935487	1.70658		+	+	early
P52292	KPNA2	Importin subunit alpha-1 OS=Homo sapiens OX=9606 GN=KPNA2 PE=1 SV=1	329.138	420.187	691.464	788.678	848.4	720.097	725.813	684.371	668.613	2.57764	0.783314	1175.93	2202.95	2661.31	2679.94	2806.54	2751.37	2437.71	2805.31	2382.49	2054.3	2.38664	0.5338	+		+	late
P52565	ARHGDIA	Rho GDP-dissociation inhibitor 1 OS=Homo sapiens OX=9606 GN=ARHGDIA PE=1 SV=3	74.5409	70.0206	77.7606	96.2191	120.209	164.092	196.134	196.904	189.466	2.64156	1.06456	390.703	369.488	494.708	484.31	505.428	528.045	556.455	669.074	628.205	416.36	1.71249	1.05742	+			late
P52597	HNRNPF	Heterogeneous nuclear ribonucleoprotein F OS=Homo sapiens OX=9606 GN=HNRNPF PE=1 SV=3	512.072	522.502	460.237	408.426	330.049	265.529	236.845	236.373	247.412	1.02037	2.16637	4805.9	2772.8	2685.22	2209.26	1756.77	1444.74	1356.49	1512.29	1427.6	2800.25	0.576958	3.54291		+	+	early
P52907	CAPZA1	F-actin-capping protein subunit alpha-1 OS=Homo sapiens OX=9606 GN=CAPZA1 PE=1 SV=3	439.238	494.38	485.589	444.233	349.477	284.476	268.884	286.327	278.33	1.12554	1.63356	1756.57	1521.86	1745.52	1556.47	1449.84	1406.29	1379.08	1440.46	1324.15	1315.85	0.993711	1.32656		+		early
P53582	METAP1	Methionine aminopeptidase 1 OS=Homo sapiens OX=9606 GN=METAP1 PE=1 SV=2	76.0795	76.7879	90.1276	103.739	136.235	144.762	132.759	132.921	133.696	1.90277	0.990775	209.957	563.375	515.308	530.465	594.421	630.601	564.193	638.631	608.371	524.651	3.04172	0.40744	+		+	late
P53621	COPA	Coatomer subunit alpha OS=Homo sapiens OX=9606 GN=COPA PE=1 SV=2	417.107	423.854	417.962	396.567	430.839	483.772	539.377	526.393	530.363	1.29314	1.05179	2160.54	2376.4	2329.48	2295.32	2274.02	2360.86	2439.57	2664.89	2666.71	2337.64	1.23428	0.950095	+		+	late
P53992	SEC24C	Protein transport protein Sec24C OS=Homo sapiens OX=9606 GN=SEC24C PE=1 SV=3	120.169	131.57	113.75	123.698	119.366	145.642	148.128	151.354	149.37	1.25951	1.05643	994.329	906.569	913.059	957.7	1068.24	1235.11	1215.78	1182.72	1328.93	889.228	1.3365	1.09681	+		+	late
P54136	RARS1	Arginine--tRNA ligase, cytoplasmic OS=Homo sapiens OX=9606 GN=RARS1 PE=1 SV=2	598.983	653.913	653.937	671.504	711.614	865.571	990.036	1002.27	960.83	1.67329	0.915998	2245.48	2377.29	2414.97	2549.31	2653.82	3027.85	3162.34	3412.19	3541.55	2876.92	1.57719	0.944554	+		+	late
P54886	ALDH18A1	Delta-1-pyrroline-5-carboxylate synthase OS=Homo sapiens OX=9606 GN=ALDH18A1 PE=1 SV=2	95.562	98.4881	114.69	113.414	123.257	131.545	136.125	129.911	129.858	1.42447	0.97029	377.059	605.732	588.204	568.795	569.519	618.003	576.331	630.235	614.012	588.194	1.67145	0.66291	+		+	late
P55072	VCP	Transitional endoplasmic reticulum ATPase OS=Homo sapiens OX=9606 GN=VCP PE=1 SV=4	337.24	332.176	380.303	406.727	423.912	419.029	432.904	424.201	417.823	1.28367	1.01525	1695.94	1859.96	1949.92	2038.4	2200.2	2222.66	2122.75	2354.07	2192.75	1966.03	1.38807	0.911812	+		+	late
P55735	SEC13	Protein SEC13 homolog OS=Homo sapiens OX=9606 GN=SEC13 PE=1 SV=3	59.8315	52.8365	45.6799	63.8606	64.5642	73.0684	83.5859	78.7057	83.7591	1.39992	1.3098	1142.31	740.886	769.87	724.134	812.177	848.973	808.216	888.887	878.633	875.493	0.778151	1.57748		+	+	late
P55795	HNRNPH2	Heterogeneous nuclear ribonucleoprotein H2 OS=Homo sapiens OX=9606 GN=HNRNPH2 PE=1 SV=1	117.918	113.266	87.5697	76.7453	63.0459	54.0588	58.2525	57.6774	56.9252	0.960551	2.18129	1121.44	824.821	694.749	570.933	385.858	397.726	379.597	410.224	431.417	866.948	0.735503	2.95429		+	+	early
P55884	EIF3B	Eukaryotic translation initiation factor 3 subunit B OS=Homo sapiens OX=9606 GN=EIF3B PE=1 SV=3	530.673	501.56	537.138	546.695	617.83	764.853	882.585	870.142	843.522	1.66314	1.05805	2603.9	2844.1	3109.41	3007.78	3412	3898.02	3658.96	4138.87	3672.63	3103.59	1.58949	0.915545	+		+	late
P56192	MARS1	Methionine--tRNA ligase, cytoplasmic OS=Homo sapiens OX=9606 GN=MARS1 PE=1 SV=2	318.21	318.66	356.175	360.688	382.614	389.859	394.719	404.261	399.555	1.27042	0.998588	1343.84	1606.82	1629.62	1695.04	1680.97	1773.23	1728.63	2014.92	1875.02	2103.43	1.49938	0.836332	+		+	late
P56556	NDUFA6	NADH dehydrogenase [ubiquinone] 1 alpha subcomplex subunit 6 OS=Homo sapiens OX=9606 GN=NDUFA6 PE=1 SV=4	59.5385	64.199	79.6753	90.587	122.596	129.467	116.37	114.027	112.273	2.17451	0.927405	580.86	585.151	757.167	764.813	925.492	931.092	858.305	934.323	899.939	625.14	1.60852	0.992667	+			late
P57678	GEMIN4	Gem-associated protein 4 OS=Homo sapiens OX=9606 GN=GEMIN4 PE=1 SV=2	138.032	138.526	137.148	145.378	144.695	137.576	139.431	140.565	133.221	1.05322	1.03612	1798.64	1799.21	1980.58	1926.42	1814.38	1842.79	1815.25	1787.77	1831.96	2025.3	1.10115	1.00608			+	Ivariable
P60228	EIF3E	Eukaryotic translation initiation factor 3 subunit E OS=Homo sapiens OX=9606 GN=EIF3E PE=1 SV=1	241.05	230.772	290.529	313.552	333.373	358.986	397.688	382.913	382.956	1.64982	1.04453	866.516	1166.77	1079.21	1120.27	1186.42	1247.79	1109.15	1196.52	1114.64	1143.9	1.44001	0.802918	+		+	late
P60660	MYL6	Myosin light polypeptide 6 OS=Homo sapiens OX=9606 GN=MYL6 PE=1 SV=2	1951.7	2082.8	2069.09	2038.71	1451.69	1108.37	848.486	991.635	1053.39	1.06717	2.30022	3633.13	2707.71	3004.16	2437.11	2560.86	2137.76	2045.57	2212.8	1874.25	2010.24	0.82688	1.93845		+	+	early
P60709	ACTB	Actin, cytoplasmic 1 OS=Homo sapiens OX=9606 GN=ACTB PE=1 SV=1	5743.12	6968.27	6645.79	6413.11	4730.8	3579.1	3328.98	3226.77	3352.94	1.21332	1.77983	17737.7	14363.9	17575.4	15378.8	15905.2	13942.4	12363	12219.5	11569.8	12799.7	0.990851	1.53309		+	+	early
P60842	EIF4A1	Eukaryotic initiation factor 4A-I OS=Homo sapiens OX=9606 GN=EIF4A1 PE=1 SV=1	546.763	562.139	723.584	899.85	1327.63	2074.82	2594.21	2549.8	2457.6	4.74467	0.972647	2177.54	3151.67	3655.86	3763.05	4385.64	5503.68	5249.36	6231.14	6275.12	3636.81	2.88175	0.690916	+		+	late
P60866	RPS20	40S ribosomal protein S20 OS=Homo sapiens OX=9606 GN=RPS20 PE=1 SV=1	239.653	179.866	132.77	125.582	130.915	145.73	148.985	147.806	150.806	0.750528	1.90833	2230.61	1339.35	1023.43	989.365	951.845	841.47	898.42	800.691	859.955	1378.59	0.600442	2.78586		+	+	early
P60903	S100A10	Protein S100-A10 OS=Homo sapiens OX=9606 GN=S100A10 PE=1 SV=2	171.039	165.459	170.954	157.82	148.322	131.741	132.772	140.127	152.385	0.999501	1.2983	842.557	926.848	679.156	666.524	673.041	665.02	716.699	663.862	706.814	641.623	1.10004	1.26918		+		early
P61247	RPS3A	40S ribosomal protein S3a OS=Homo sapiens OX=9606 GN=RPS3A PE=1 SV=2	1572.35	1183.71	729.322	663.042	598.153	580.167	541.828	547.184	569.797	0.75283	2.90194	5202.91	3938.92	2702.11	2938.3	2658.93	2397.19	2632.23	2245.65	2397.39	3467.39	0.757062	2.31688		+	+	early
P61254	RPL26	60S ribosomal protein L26 OS=Homo sapiens OX=9606 GN=RPL26 PE=1 SV=1	196.268	152.847	80.9884	71.7527	67.9758	73.9595	70.3612	66.9448	73.4795	0.778767	2.93178	1718.53	1371.7	761.259	886.323	799.236	756.791	846.488	686.962	798.43	1065.5	0.798184	2.50163		+	+	early
P61313	RPL15	60S ribosomal protein L15 OS=Homo sapiens OX=9606 GN=RPL15 PE=1 SV=2	1005.67	1008.15	794.548	710.245	617.56	528.919	487.329	498.037	523.771	1.00247	2.06364	3132.51	3356.76	1552.06	1991.94	1759.45	1623.39	1590.78	1382.13	1592.33	2173.79	1.07159	2.26644		+		early
P61353	RPL27	60S ribosomal protein L27 OS=Homo sapiens OX=9606 GN=RPL27 PE=1 SV=2	607.599	549.313	414.848	374.861	334.552	287.806	271.839	277.578	299.903	0.904072	2.23514	2934.82	2535.46	1483.22	1792.01	1552.77	1431.69	1505.29	1343.08	1462.78	1881.33	0.863924	2.18515		+	+	early
P61978	HNRNPK	Heterogeneous nuclear ribonucleoprotein K OS=Homo sapiens OX=9606 GN=HNRNPK PE=1 SV=1	817.582	853.523	842.588	767.238	705.54	685.374	689.046	704.304	723.901	1.04396	1.1929	7782.24	8222.62	5346.21	5975.06	3995.35	3733.18	3535.37	4386.75	4134.91	7493.98	1.05659	2.20125			+	Ivariable
P62081	RPS7	40S ribosomal protein S7 OS=Homo sapiens OX=9606 GN=RPS7 PE=1 SV=1	1116.7	679.203	340.004	325.019	291.934	369.084	341.769	354.38	369.674	0.608224	3.82517	4139.91	3307.78	1886.18	2054.72	2007.26	1820.94	1920.6	1764.38	1770.38	3291.4	0.798998	2.34638		+	+	early
P62136	PPP1CA	Serine/threonine-protein phosphatase PP1-alpha catalytic subunit OS=Homo sapiens OX=9606 GN=PPP1CA PE=1 SV=1	431.985	493.263	472.333	427.221	369.918	343.287	363.318	344.667	358.199	1.14185	1.25838	4680.87	3983.43	4293.83	3985.21	3390.51	3185.52	2823.67	3286.49	3143.78	5291.57	0.917314	1.65773		+	+	early
P62241	RPS8	40S ribosomal protein S8 OS=Homo sapiens OX=9606 GN=RPS8 PE=1 SV=2	1044.1	912.344	616.648	537.564	446.467	385.606	352.051	364.382	377.448	0.873808	2.96577	3346.32	2917.67	2026.55	2184.73	1909.01	1784.59	1843.41	1724.92	1741.98	2211.83	0.871905	1.93998		+	+	early
P62244	RPS15A	40S ribosomal protein S15a OS=Homo sapiens OX=9606 GN=RPS15A PE=1 SV=2	1052.34	809.195	548.314	503.577	445.309	433.631	402.919	418.341	415.756	0.76895	2.61178	2158.5	1139.34	1162.94	1124.42	1014.44	911.023	981.178	922.865	933.779	1220.88	0.538769	2.36932		+	+	early
P62249	RPS16	40S ribosomal protein S16 OS=Homo sapiens OX=9606 GN=RPS16 PE=1 SV=2	698.561	519.83	297.523	283.711	267.88	243.918	227.085	223.861	236.284	0.744144	3.12052	5709.25	4396.57	2756.17	2742.87	2518.84	2141.61	2081.68	2047.02	2271.4	4085.24	0.770078	2.78905		+	+	early
P62263	RPS14	40S ribosomal protein S14 OS=Homo sapiens OX=9606 GN=RPS14 PE=1 SV=3	332.277	267.886	186.904	175.194	163.338	156.801	143.678	138.243	145.39	0.806212	2.40358	1137.23	1014.03	689.024	718.225	602.288	578.431	630.093	575.887	579.437	1000.93	0.891667	1.97475		+	+	early
P62266	RPS23	40S ribosomal protein S23 OS=Homo sapiens OX=9606 GN=RPS23 PE=1 SV=3	203.534	213.17	155.993	144.868	129.022	118.955	104.936	112.703	108.661	1.04734	1.93959	2060.23	1520.09	1339.52	1259.43	1061.44	949.784	984.114	860.313	942.647	1161.15	0.737829	2.39474		+	+	early
P62269	RPS18	40S ribosomal protein S18 OS=Homo sapiens OX=9606 GN=RPS18 PE=1 SV=3	505.486	391.353	256.785	240.755	227.577	212.781	201.018	202.146	206.798	0.774212	2.51463	2090.76	1726.6	1127.52	1183.06	1066.26	970.114	1077.76	972.965	958.137	1556.46	0.825825	2.18211		+	+	early
P62277	RPS13	40S ribosomal protein S13 OS=Homo sapiens OX=9606 GN=RPS13 PE=1 SV=2	1421.01	1219.96	884.127	794.8	681.377	562.243	493.411	500.794	529.31	0.858521	2.87996	3206.87	2618.52	2033.19	2062.51	1819.77	1607.57	1667.06	1512.56	1661.7	2139.79	0.816534	2.12016		+	+	early
P62280	RPS11	40S ribosomal protein S11 OS=Homo sapiens OX=9606 GN=RPS11 PE=1 SV=3	1142.03	985.279	698.961	581.397	509.239	428.805	353.386	368.365	404.491	0.862743	3.23168	4143.53	3388.78	2667.82	2711.85	2375.36	2153.4	2315.54	1919.24	2071.72	2655.93	0.817848	2.15894		+	+	early
P62424	RPL7A	60S ribosomal protein L7a OS=Homo sapiens OX=9606 GN=RPL7A PE=1 SV=2	1660.44	1508.89	1114.12	991.733	863.559	712.78	672.616	704.267	717.535	0.908726	2.46863	5540.06	5286.59	2874.84	3556.17	3097.89	2842.93	2949.44	2660.92	2875.74	3753.94	0.954247	2.08201		+	+	early
P62701	RPS4X	40S ribosomal protein S4, X isoform OS=Homo sapiens OX=9606 GN=RPS4X PE=1 SV=2	1916.05	1667.66	1153.63	989.338	916.301	804.568	752.081	744.974	769.033	0.870364	2.57197	5956.53	4912.05	3669.08	3847.36	3165.17	2558.14	2641.6	2366.22	2684.07	3865.1	0.82465	2.51731		+	+	early
P62750	RPL23A	60S ribosomal protein L23a OS=Homo sapiens OX=9606 GN=RPL23A PE=1 SV=1	905.184	637.174	340.842	300.829	288.41	302.731	302.076	310.971	333.262	0.703916	3.13853	3181.89	2551.91	1492.88	1632.98	1345.63	1270.78	1384.63	1314.9	1402.37	2172.6	0.80201	2.50389		+	+	early
P62753	RPS6	40S ribosomal protein S6 OS=Homo sapiens OX=9606 GN=RPS6 PE=1 SV=1	968.391	854.079	647.021	572	507.95	410.766	371.353	377.974	383.095	0.881957	2.60774	4336.27	3349.19	2985.51	2789.81	2442.31	2246.66	2416.13	1911.87	2210.07	2418.41	0.772366	2.26808		+	+	early
P62805	H4C1	Histone H4 OS=Homo sapiens OX=9606 GN=H4C1 PE=1 SV=2	1522.22	1412.06	1198.87	946.71	676.219	548.753	492.737	515.708	593.419	0.927634	3.08931	3498.66	2899.88	4116.77	3351.03	2108.26	2329.22	2233.66	2162.42	2296.29	2628.13	1.17667	1.6595		+	+	early
P62826	RAN	GTP-binding nuclear protein Ran OS=Homo sapiens OX=9606 GN=RAN PE=1 SV=3	106.062	106.664	101.068	108.186	103.781	118.339	136.822	135.762	137.613	1.29748	1.04941	1052.72	1025.24	930.75	1084.18	1066.74	946.269	1033.43	921.917	1148.13	903.353	1.09063	1.14188			+	Ivariable
P62829	RPL23	60S ribosomal protein L23 OS=Homo sapiens OX=9606 GN=RPL23 PE=1 SV=1	1299.83	1275.54	1106.65	1074.69	980.742	894.034	855.928	814.148	816.274	0.981314	1.59655	4571.48	3598.29	3235.69	3087.55	2878.6	2468.64	2506.63	2328.48	2393.75	3158.72	0.787117	1.96329		+	+	early
P62841	RPS15	40S ribosomal protein S15 OS=Homo sapiens OX=9606 GN=RPS15 PE=1 SV=2	254.399	188.85	115.391	112.448	104.323	93.2131	87.03	89.888	94.9352	0.742336	2.92312	1427.86	1354.53	751.485	730.447	732.132	709.377	759.316	672.163	711	1164.85	0.948643	2.12428		+	+	early
P62847	RPS24	40S ribosomal protein S24 OS=Homo sapiens OX=9606 GN=RPS24 PE=1 SV=1	623.736	523.464	340.054	320.692	287.575	246.816	232.596	239.514	246.481	0.839239	2.68163	1889.05	1502.86	1143.22	1241.02	1124.9	1024.43	1042.54	847.564	1029.02	1388.73	0.795565	2.2288		+	+	early
P62851	RPS25	40S ribosomal protein S25 OS=Homo sapiens OX=9606 GN=RPS25 PE=1 SV=1	715.884	514.381	308.275	287.108	254.753	256.211	233.159	240.942	245.788	0.718526	3.07037	2828.65	2007.34	1256.73	1286.19	1143.45	1051.66	1177.7	1044.17	1054.51	1747.76	0.709647	2.709		+	+	early
P62854	RPS26	40S ribosomal protein S26 OS=Homo sapiens OX=9606 GN=RPS26 PE=1 SV=3	472.912	392.732	271.085	249.9	223.667	212.943	196.194	203.655	202.422	0.830455	2.41043	1003.1	793.73	713.143	660.524	619.545	549.316	550.608	523.9	539.534	745.284	0.791276	1.91468		+	+	early
P62857	RPS28	40S ribosomal protein S28 OS=Homo sapiens OX=9606 GN=RPS28 PE=1 SV=1	297.376	179.716	101.008	92.8547	84.6411	88.8103	86.3547	82.852	89.331	0.604339	3.58924	1063.53	654.24	448.383	466.299	430.677	405.376	509.988	410.855	392.824	700.054	0.615159	2.70739		+		early
P62879	GNB2	Guanine nucleotide-binding protein G(I)/G(S)/G(T) subunit beta-2 OS=Homo sapiens OX=9606 GN=GNB2 PE=1 SV=3	1176.31	1434.25	1442.94	1328.23	1042.64	870.029	898.754	880.802	963.026	1.22667	1.35203	2775.2	2480.22	2716.52	2708.98	2543.88	2496	2351.39	2605.27	2456.2	2834.16	0.978856	1.18024			+	Ivariable
P62888	RPL30	60S ribosomal protein L30 OS=Homo sapiens OX=9606 GN=RPL30 PE=1 SV=2	539.676	502.808	381.01	356.387	339.139	292.657	270.17	281.011	286.45	0.931684	1.99754	2204.49	1967.77	1237.23	1407.59	1303.71	1214.66	1251.52	1209.38	1240.04	1549.37	0.892617	1.82282		+	+	early
P62899	RPL31	60S ribosomal protein L31 OS=Homo sapiens OX=9606 GN=RPL31 PE=1 SV=1	566.34	403.745	230.778	208.558	199.883	216.651	209.434	219.649	233.405	0.712902	2.83335	2192.2	2131.34	1042.18	1069.86	957.943	863.249	1003.3	821.741	913.501	1792.46	0.972241	2.66775		+	+	early
P62906	RPL10A	60S ribosomal protein L10a OS=Homo sapiens OX=9606 GN=RPL10A PE=1 SV=2	840.665	800.217	609.665	539.516	483.089	387.27	378.021	375.597	389.082	0.951885	2.23821	4115.2	4122.2	2266.38	2773.71	2414.84	2186.16	2239.53	1951.94	2161.69	3108.12	1.0017	2.10826		+	+	early
P62910	RPL32	60S ribosomal protein L32 OS=Homo sapiens OX=9606 GN=RPL32 PE=1 SV=2	591.664	577.033	445.974	396.173	367.944	311.388	283.591	275.556	287.847	0.975271	2.14717	2821.56	2655.49	1650.06	1920.62	1738.5	1591.69	1710.15	1457.63	1605.48	1986.51	0.941142	1.93572		+	+	early
P62913	RPL11	60S ribosomal protein L11 OS=Homo sapiens OX=9606 GN=RPL11 PE=1 SV=2	648.831	574.632	420.727	367.513	325.57	296.574	264.658	277.544	285.593	0.885643	2.45159	2337.92	2046.97	1124.32	1381.38	1246.31	1145.66	1203.2	1023.37	1163.99	1515.07	0.875552	2.28453		+	+	early
P62917	RPL8	60S ribosomal protein L8 OS=Homo sapiens OX=9606 GN=RPL8 PE=1 SV=2	883.029	806.282	620.512	558.588	483.815	409.63	377.341	391.361	409.739	0.913087	2.34013	2554.18	2547.46	1484.32	1740.93	1560.34	1444.22	1540.48	1304.65	1478.52	1726.74	0.997372	1.95775		+	+	early
P62937	PPIA	Peptidyl-prolyl cis-trans isomerase A OS=Homo sapiens OX=9606 GN=PPIA PE=1 SV=2	263.804	256.212	304.355	375.51	524.927	762.095	948.583	920.142	889.644	3.59579	1.02963	1139.89	1477.29	1816.85	1989.57	1782.78	1755.77	1784.99	1916.51	1943.89	1594.26	1.74541	0.771603	+			late
P63010	AP2B1	AP-2 complex subunit beta OS=Homo sapiens OX=9606 GN=AP2B1 PE=1 SV=1	434.289	455.226	458.492	484.275	483.768	520.081	560.889	562.396	555.103	1.29498	0.954006	1336.43	1246.17	1399.8	1395.26	1447.3	1495.95	1444.95	1555.57	1589.67	1295.99	1.18949	1.07243			+	Ivariable
P63167	DYNLL1	Dynein light chain 1, cytoplasmic OS=Homo sapiens OX=9606 GN=DYNLL1 PE=1 SV=1	131.6	130.775	126.131	124.969	120.859	123.929	132.115	131.034	135.673	1.03095	1.08888	1216.29	972.926	882.543	888.577	855.699	866.99	850.19	859.394	826.542	992.02	0.799912	1.47154			+	Ivariable
P63241	EIF5A	Eukaryotic translation initiation factor 5A-1 OS=Homo sapiens OX=9606 GN=EIF5A PE=1 SV=2	89.7853	88.7188	103.65	119.528	133.121	177.897	211.786	203.055	198.669	2.3588	1.01202	708.969	692.825	755.306	746.919	790.059	821.689	962.86	1045.94	894.396	756.929	1.4753	1.0233	+		+	late
P63244	RACK1	Receptor of activated protein C kinase 1 OS=Homo sapiens OX=9606 GN=RACK1 PE=1 SV=3	1238.78	933.644	607.51	649.37	646.024	705.993	715.227	704.119	691.753	0.753677	2.03912	5865.66	4806.5	3642.88	3889.69	3673.76	3576.49	3410.01	3396.43	3515.81	4597.62	0.81943	1.72701		+	+	early
P67809	YBX1	Y-box-binding protein 1 OS=Homo sapiens OX=9606 GN=YBX1 PE=1 SV=3	148.881	187.861	219.194	219.697	189.759	155.288	144.032	142.511	140.217	1.47566	1.06179	1577.83	1460.69	1963.29	1417.44	1580.77	1500.57	1615.63	1114.42	1030.04	1521.14	1.2443	1.53182	+		+	early
P68104	EEF1A1	Elongation factor 1-alpha 1 OS=Homo sapiens OX=9606 GN=EEF1A1 PE=1 SV=1	1145.93	1126.36	1089.63	1069.91	1084.64	1378.6	1907.39	1894.9	1838.79	1.6645	1.07105	7107.89	6043.25	5914.07	6329.76	6958.25	6125.05	6390.79	6041.85	6361.77	6935.65	0.978946	1.20186
P68371	TUBB4B	Tubulin beta-4B chain OS=Homo sapiens OX=9606 GN=TUBB4B PE=1 SV=1	600.905	674.963	643.278	626.507	603.733	654.126	696.846	720.772	676.299	1.19948	0.995316	7279.03	4965.58	5239.34	5299.64	5600.53	4734.15	4921.98	4883.16	5616.38	5387.4	0.771584	1.53756			+	Ivariable
P68431	H3C1	Histone H3.1 OS=Homo sapiens OX=9606 GN=H3C1 PE=1 SV=2	769.876	664.851	646.639	478.471	346.345	293.992	255.366	260.076	297.443	0.863582	3.01479	1230.64	956.544	1205.71	961.858	728.848	767.941	722.774	702.427	683.208	874.879	0.979743	1.80127		+		early
P78344	EIF4G2	Eukaryotic translation initiation factor 4 gamma 2 OS=Homo sapiens OX=9606 GN=EIF4G2 PE=1 SV=1	612.352	594.663	755.879	939.508	1313.19	1437.23	1382.84	1317.98	1326.86	2.34706	1.02975	2891.14	5009.26	4721.35	4765.75	5405.99	5860.33	5389.69	5807.51	5427	4566.71	2.027	0.612355	+		+	late
P78371	CCT2	T-complex protein 1 subunit beta OS=Homo sapiens OX=9606 GN=CCT2 PE=1 SV=4	146.345	129.357	136.854	133.14	123.021	122.145	124.554	118.699	119.383	0.935148	1.23291	1066.8	1047.61	1242.63	1283.19	1256.33	1177.95	1151.09	1206.24	1236.77	1063.2	1.20284	1.01832
P78527	PRKDC	DNA-dependent protein kinase catalytic subunit OS=Homo sapiens OX=9606 GN=PRKDC PE=1 SV=3	797.345	843.416	862.674	758.392	660.034	671.631	616.266	636.273	645.59	1.08193	1.29383	782.743	711.144	814.83	756.926	762.673	795.773	788.667	811.781	757.623	845.873	1.04099	1.10068			+	Ivariable
P83731	RPL24	60S ribosomal protein L24 OS=Homo sapiens OX=9606 GN=RPL24 PE=1 SV=1	1508.35	1525.53	1183.75	1026.96	934.314	748.964	683.242	703.613	715.242	1.01139	2.20763	4330.24	3527.52	3043.47	2867.18	2521.67	2242.19	2426.18	1997.83	2151.35	2600.82	0.814625	2.16747		+	+	early
P83881	RPL36A	60S ribosomal protein L36a OS=Homo sapiens OX=9606 GN=RPL36A PE=1 SV=2	343.159	345.338	260.734	232.55	190.325	166.044	162.27	171.248	169.199	1.00635	2.11474	1578.54	1103.08	839.19	931.63	910.584	862.937	909.17	694.321	724.794	827.134	0.698795	2.27351		+	+	early
P84098	RPL19	60S ribosomal protein L19 OS=Homo sapiens OX=9606 GN=RPL19 PE=1 SV=1	742.509	772.766	624.806	560.946	478.882	432.991	402.141	401.106	417.549	1.04075	1.85115	2418.08	2344.97	1713.5	1728.52	1554.69	1453.01	1572.07	1158.94	1364.85	1480.62	0.969766	2.08646		+	+	early
Q00341	HDLBP	Vigilin OS=Homo sapiens OX=9606 GN=HDLBP PE=1 SV=2	681.059	652.78	832.35	1004.75	1231.33	1315.6	1227.25	1215.16	1205.47	1.9317	1.04332	2636.31	3629.01	3692.22	3986.74	4791.16	4913.75	4991.21	5082.5	4981.95	3666.94	1.92788	0.726455	+		+	late
Q00534	CDK6	Cyclin-dependent kinase 6 OS=Homo sapiens OX=9606 GN=CDK6 PE=1 SV=1	64.502	83.2916	78.9469	94.2422	74.8938	68.9624	61.6576	62.9788	63.7512	1.46107	1.04613	837.578	957.501	1552.54	1502.24	1489.17	1263.78	1085.2	1155.69	1126.25	906.822	1.85361	0.874754	+			early
Q00610	CLTC	Clathrin heavy chain 1 OS=Homo sapiens OX=9606 GN=CLTC PE=1 SV=5	936.853	1002.2	1006.37	1020.81	1013.63	1040.22	1131.66	1093.38	1080.1	1.20793	0.934795	6452.36	6292.87	7025.72	7420.53	7821.51	7662.06	7488.85	7441.39	7391.23	6767.24	1.21219	1.02534	+			late
Q00839	HNRNPU	Heterogeneous nuclear ribonucleoprotein U OS=Homo sapiens OX=9606 GN=HNRNPU PE=1 SV=6	443.273	443.337	437.726	397.613	344.183	342.352	322.667	334.028	341.824	1.00015	1.37378	8027.34	10906.4	6679.62	7851.88	5229.6	5132.81	4550.08	5492.25	5122.21	7273.73	1.35865	1.76422		+	+	early
Q01082	SPTBN1	Spectrin beta chain, non-erythrocytic 1 OS=Homo sapiens OX=9606 GN=SPTBN1 PE=1 SV=2	5414.71	6137.19	6130.09	5758.87	4767.61	4412.45	4527.33	4454.22	4604.05	1.13343	1.22714	14693.5	12098.1	14582	14100.8	12219.8	12824	12410.3	12239.2	12557.2	12625.7	0.992411	1.21453		+		early
Q01844	EWSR1	RNA-binding protein EWS OS=Homo sapiens OX=9606 GN=EWSR1 PE=1 SV=1	911.858	903.833	840.621	817.921	741.378	654.764	613.912	614.193	678.514	0.991199	1.48532	4653.51	2194.87	2978.82	2235.84	2241.34	2119.02	2193.26	2304.95	2282.05	3399.49	0.640124	2.19607		+	+	early
Q02241	KIF23	Kinesin-like protein KIF23 OS=Homo sapiens OX=9606 GN=KIF23 PE=1 SV=3	302.06	333.33	304.71	292.94	241.09	227.01	207.637	216.908	205.582	1.10352	1.46929	2468.02	2362.04	2836.35	2718.39	2303.05	2198.32	2160.88	2262.76	2173	2423.47	1.14924	1.14214			+	Ivariable
Q02543	RPL18A	60S ribosomal protein L18a OS=Homo sapiens OX=9606 GN=RPL18A PE=1 SV=2	1056.6	1144.83	841.286	733.598	604.688	540.342	497.086	490.553	516.198	1.0835	2.1539	3919.18	3801.83	2080.89	2606.42	2277.09	2065.52	2107.04	1860.63	2127.37	2675.92	0.970057	2.10638		+	+	early
Q02809	PLOD1	Procollagen-lysine,2-oxoglutarate 5-dioxygenase 1 OS=Homo sapiens OX=9606 GN=PLOD1 PE=1 SV=2	198.215	207.928	227.152	224.773	218.418	203.916	190.903	194.37	185.927	1.14599	1.06609	548.13	631.252	755.024	694.277	686.885	656.158	682.088	668.098	707.155	647.328	1.37745	0.868321			+	Ivariable
Q02878	RPL6	60S ribosomal protein L6 OS=Homo sapiens OX=9606 GN=RPL6 PE=1 SV=3	1592.17	1497.18	1153.53	977.209	891.768	755.256	691.296	702.959	730.873	0.940344	2.30316	7533.43	6879.53	3631.16	4399.4	3860.19	3433.4	3649.09	3244.45	3452.38	4854.36	0.9132	2.32194		+	+	early
Q03001	DST	Dystonin OS=Homo sapiens OX=9606 GN=DST PE=1 SV=4	333.479	346.521	348.265	343.676	340.816	338.586	357.736	338.764	346.83	1.07274	0.984917	2280.67	2222.42	2302.61	2329.53	2142.6	2153.47	2201.52	2182.99	2233.42	2322.32	1.02142	1.06444			+	Ivariable
Q04637	EIF4G1	Eukaryotic translation initiation factor 4 gamma 1 OS=Homo sapiens OX=9606 GN=EIF4G1 PE=1 SV=4	1091.93	1078.81	1294.35	1340.38	1596.8	1882.54	2076.6	2063.58	1949.99	1.90176	1.01217	4081.76	5185.79	5567.9	5455.51	6267.78	7001.68	6990.9	7465.97	6869.32	5502.22	1.82911	0.787104	+		+	late
Q04917	YWHAH	14-3-3 protein eta OS=Homo sapiens OX=9606 GN=YWHAH PE=1 SV=4	86.3164	82.7533	81.6484	77.8541	71.3639	68.767	74.9472	78.675	74.1248	0.958721	1.2552	279.921	276.95	304.22	323.054	282.763	240.117	240.745	290.714	271.799	304.62	1.15409	1.16577			+	Ivariable
Q06830	PRDX1	Peroxiredoxin-1 OS=Homo sapiens OX=9606 GN=PRDX1 PE=1 SV=1	210.709	179.855	186.363	191.513	173.554	182.897	194.38	195.694	191.474	0.928741	1.21408	1556.25	1492.96	1713.08	1906.45	1799.52	1705.11	1718.28	1591.84	1706.43	1715.68	1.22502	1.0424			+	Ivariable
Q07020	RPL18	60S ribosomal protein L18 OS=Homo sapiens OX=9606 GN=RPL18 PE=1 SV=2	672.167	635.737	479.514	406.58	372.892	295.116	272.897	280.267	282.839	0.945801	2.46308	1959.65	1866.98	1088.32	1215.42	1097.8	1001.13	1059.05	1060.35	1013.58	1473.42	0.952714	1.95743		+	+	early
Q07065	CKAP4	Cytoskeleton-associated protein 4 OS=Homo sapiens OX=9606 GN=CKAP4 PE=1 SV=2	548.821	551.531	548.773	533.805	497.681	489.864	445.603	469.423	499.673	1.00494	1.23164	2240.06	2446.1	2072.87	2194.86	2278.21	2111.15	2221.55	2190.8	2274.46	2447.24	1.09198	1.08066
Q07157	TJP1	Tight junction protein ZO-1 OS=Homo sapiens OX=9606 GN=TJP1 PE=1 SV=3	1344.29	1465.43	1287.95	1214.99	965.203	832.036	856.847	844.87	873.171	1.09012	1.61566	7775.41	6851.06	6848.37	6402.5	5403.96	5097.21	5134.26	5064.79	5056.04	5977.99	0.881118	1.53785		+	+	early
Q07666	KHDRBS1	KH domain-containing, RNA-binding, signal transduction-associated protein 1 OS=Homo sapiens OX=9606 GN=KHDRBS1 PE=1 SV=1	484.016	481.869	480.981	457.778	429.761	267.582	243.439	216.965	244.902	0.995566	2.23084	4494.14	4868.07	3074.2	3094.22	2628.11	2180.56	2075.49	2169.57	1982.35	8405.62	1.0832	2.26708		+	+	early
Q08211	DHX9	ATP-dependent RNA helicase A OS=Homo sapiens OX=9606 GN=DHX9 PE=1 SV=4	523.058	517.051	545.576	490.964	452.552	389.351	369.84	371.786	377.14	1.04305	1.41428	3626.52	3323.18	3643.93	3177.72	2670.6	2577.77	2554.16	2651.17	2643.75	3377.36	1.0048	1.41985		+	+	early
Q09666	AHNAK	Neuroblast differentiation-associated protein AHNAK OS=Homo sapiens OX=9606 GN=AHNAK PE=1 SV=2	9059.62	10305.8	11388.9	10012.7	10033.8	9707.29	11126.6	11155.6	11418.5	1.26037	0.93328	45285.3	51648.1	43356.5	46454.5	50474.7	50801.9	50721.3	38776.4	38980.6	43783.7	1.14051	1.16786
Q12797	ASPH	Aspartyl/asparaginyl beta-hydroxylase OS=Homo sapiens OX=9606 GN=ASPH PE=1 SV=3	99.965	95.1118	96.9353	93.0926	81.8146	78.504	77.4975	75.7249	75.3289	0.969692	1.32705	1336.57	1516.31	1349.62	1324.58	1152.09	1165.7	1193.97	1101.06	1259.89	1305.83	1.13448	1.2139		+	+	early
Q12849	GRSF1	G-rich sequence factor 1 OS=Homo sapiens OX=9606 GN=GRSF1 PE=1 SV=3	325.156	319.58	362.253	391.554	514.871	661.779	669.408	646.711	623.451	2.05873	1.01745	1716.84	2694.07	2778.08	2805	3410.99	3989.77	3968.51	4240.46	3877.53	2934.94	2.46992	0.637267	+		+	late
Q12904	AIMP1	Aminoacyl tRNA synthase complex-interacting multifunctional protein 1 OS=Homo sapiens OX=9606 GN=AIMP1 PE=1 SV=2	162.982	176.954	175.335	180.423	202.88	277.133	331.373	339.738	315.613	2.08451	0.929548	719.005	753.702	764.67	851.205	859.814	998.652	1155.69	1120.87	1189.5	889.268	1.65437	0.953964	+		+	late
Q12905	ILF2	Interleukin enhancer-binding factor 2 OS=Homo sapiens OX=9606 GN=ILF2 PE=1 SV=2	222.295	229.752	216.338	189.2	167.932	152.956	158.779	156.932	155.258	1.03355	1.45332	1596.91	1691.22	1512.09	1539.65	1188.17	1214.33	1177.53	1281.06	1290.53	1813.34	1.05906	1.35615		+	+	early
Q13148	TARDBP	TAR DNA-binding protein 43 OS=Homo sapiens OX=9606 GN=TARDBP PE=1 SV=1	65.223	75.2829	88.9809	95.6239	84.4876	71.7203	66.9495	61.9194	67.7345	1.46611	1.05335	832.951	785.52	1089.18	990.851	917.83	904.425	846.734	858.394	860.982	733.07	1.30762	1.06038	+		+	early
Q13155	AIMP2	Aminoacyl tRNA synthase complex-interacting multifunctional protein 2 OS=Homo sapiens OX=9606 GN=AIMP2 PE=1 SV=2	73.0737	76.0577	80.3967	84.904	106.034	146.079	185.466	180.86	187.224	2.56213	0.960767	675.448	845.883	864.037	980.443	1016.77	1126.14	1225.31	1281.91	1313.63	993.458	1.94483	0.798512	+			late
Q13200	PSMD2	26S proteasome non-ATPase regulatory subunit 2 OS=Homo sapiens OX=9606 GN=PSMD2 PE=1 SV=3	127.23	126.959	139.387	149.119	165.284	178.094	183.075	178.496	176.648	1.43893	1.00214	1237.13	1283.59	1380.24	1548.4	1540.24	1623.37	1609.96	1573.67	1666.8	1519.12	1.34731	0.963804	+		+	late
Q13283	G3BP1	Ras GTPase-activating protein-binding protein 1 OS=Homo sapiens OX=9606 GN=G3BP1 PE=1 SV=1	370.927	401.372	420.909	396.172	418.487	415.481	450.1	437.392	423.307	1.21345	0.936278	14991.3	12405.1	12550.8	10092.1	8063.56	7368.62	6840.29	7330.88	6635.53	14265.9	0.837211	2.25924			+	Ivariable
Q13310	PABPC4	Polyadenylate-binding protein 4 OS=Homo sapiens OX=9606 GN=PABPC4 PE=1 SV=1	785.116	779.79	830.005	892.805	793.521	628.894	550.073	533.262	523.208	1.13716	1.50058	7406.07	6673.89	7376.9	6466.18	6273.01	5683.42	5299.68	5015.92	4334.16	7164.44	0.996062	1.70877		+	+	early
Q13347	EIF3I	Eukaryotic translation initiation factor 3 subunit I OS=Homo sapiens OX=9606 GN=EIF3I PE=1 SV=1	89.7505	90.5135	93.701	87.8987	88.5204	98.6668	111.989	108.558	109.455	1.24778	1.02107	1011.31	965.613	1015.52	1055.14	1053.87	1082.69	1118.09	1096.01	1110.68	998.505	1.10559	1.04733			+	Ivariable
Q13418	ILK	Integrin-linked protein kinase OS=Homo sapiens OX=9606 GN=ILK PE=1 SV=2	185.977	183.613	231.034	267.148	295.904	340.453	359.96	349.331	343.377	1.9355	1.01287	743.773	1205.4	1332.48	1378.07	1431.98	1582.09	1536.91	1466.57	1605.19	1131.63	2.15817	0.617033	+			late
Q13425	SNTB2	Beta-2-syntrophin OS=Homo sapiens OX=9606 GN=SNTB2 PE=1 SV=1	114.65	119.844	129.291	126.708	113.829	101.038	104.873	99.2551	100.469	1.1277	1.1551	215.92	242.401	230.209	245.271	250.754	251.161	231.913	233.593	266.69	262.671	1.23513	0.937929			+	Ivariable
Q13501	SQSTM1	Sequestosome-1 OS=Homo sapiens OX=9606 GN=SQSTM1 PE=1 SV=1	21.107	22.5263	18.2682	19.2067	19.5528	19.9932	20.0681	18.3348	19.8219	1.06724	1.1554	725.993	918.273	938.516	1052.6	812.505	648.409	665.693	673.82	650.531	894.575	1.44988	1.11965			+	Ivariable
Q13813	SPTAN1	Spectrin alpha chain, non-erythrocytic 1 OS=Homo sapiens OX=9606 GN=SPTAN1 PE=1 SV=3	5875.41	6692.41	6656.67	6381.11	5253.78	4948.23	5138.79	5073.37	5360.9	1.13905	1.18738	17594.1	14844.3	18143.4	17322.5	14780.6	15422.8	15355.2	15598.8	15030.1	16185.4	1.03122	1.19035
Q14008	CKAP5	Cytoskeleton-associated protein 5 OS=Homo sapiens OX=9606 GN=CKAP5 PE=1 SV=3	375.496	383.897	377.548	353.083	371.935	360.681	397.894	377.544	382.699	1.05965	1.06348	2259.03	2224.18	2273.98	2059.3	2057.23	2039.21	2177.38	2211.87	2067.49	2408.87	1.00662	1.1078			+	Ivariable
Q14103	HNRNPD	Heterogeneous nuclear ribonucleoprotein D0 OS=Homo sapiens OX=9606 GN=HNRNPD PE=1 SV=1	138.423	139.317	117.632	96.5343	100.303	89.4477	91.3248	91.2868	91.4805	1.00646	1.54753	4118.32	5131.77	3187.52	3216.69	2596.11	2515.3	2157.64	3159	2453.15	5227.24	1.24608	1.90872		+	+	early
Q14152	EIF3A	Eukaryotic translation initiation factor 3 subunit A OS=Homo sapiens OX=9606 GN=EIF3A PE=1 SV=1	372.49	333.08	318.596	326.96	339.583	444.77	522.138	504.957	499.68	1.40175	1.16916	2856.99	2528.99	2842.65	2740.44	3110.18	3400.34	3589.01	3482.77	3335.85	2816.94	1.25622	1.1297	+		+	late
Q14157	UBAP2L	Ubiquitin-associated protein 2-like OS=Homo sapiens OX=9606 GN=UBAP2L PE=1 SV=2	210.784	189.709	197.526	205.394	207.692	200.444	198.555	198.679	194.9	0.98533	1.11109	3264.49	2958.09	2286.61	2159.65	1998.05	1788.57	1876.61	2005.1	1873.07	4321.38	0.906142	1.82519			+	Ivariable
Q14160	SCRIB	Protein scribble homolog OS=Homo sapiens OX=9606 GN=SCRIB PE=1 SV=4	324.284	320.626	354.647	376.236	388.162	375.406	361.137	367.653	365.07	1.19698	1.01141	1523.78	1865.9	1876.48	1953.18	1931.65	1952.98	1922.52	2020.73	1924.62	1786.34	1.32613	0.816646
Q14166	TTLL12	Tubulin--tyrosine ligase-like protein 12 OS=Homo sapiens OX=9606 GN=TTLL12 PE=1 SV=2	106.97	108.829	117.715	137.707	151.678	144.331	144.069	134.895	131.691	1.41794	0.982922	481.983	1055.16	984.427	1024.73	1161.37	1139.78	1022.08	1079.4	1059.57	855.628	2.40956	0.489608	+			late
Q14203	DCTN1	Dynactin subunit 1 OS=Homo sapiens OX=9606 GN=DCTN1 PE=1 SV=3	66.5436	57.1353	57.0744	68.443	60.4446	58.6699	62.2942	62.3066	64.0339	1.02854	1.16591	726.539	712.103	709.955	871.183	829.663	874.964	909.81	861.889	996.127	693.269	1.37106	1.02336			+	Ivariable
Q14254	FLOT2	Flotillin-2 OS=Homo sapiens OX=9606 GN=FLOT2 PE=1 SV=2	243.537	230.142	240.061	218.606	204.1	180.109	181.659	186.275	185.022	0.985726	1.35216	3048.22	2376.78	2193.79	2248.61	2185.39	2072.39	2052.97	2072.03	2063.51	2467.91	0.779727	1.48478		+		early
Q14258	TRIM25	E3 ubiquitin/ISG15 ligase TRIM25 OS=Homo sapiens OX=9606 GN=TRIM25 PE=1 SV=2	246.205	250.569	275.963	335.395	410.319	468.167	457.281	462.776	456.211	1.90153	0.982584	1200.45	1535.94	1851.43	1846.37	2267.32	2494.69	2403.91	2626.76	2527.06	1761.58	2.18815	0.781569	+		+	late
Q14315	FLNC	Filamin-C OS=Homo sapiens OX=9606 GN=FLNC PE=1 SV=3	2255.53	2510.54	2798.56	2864.4	3060.04	3050.44	3266.25	3194.18	3192.68	1.44811	0.898425	7361.9	9770.32	10791.8	10760.6	10319	11543.1	11569.9	12167.9	11102.5	10012.4	1.65282	0.753496	+		+	late
Q14444	CAPRIN1	Caprin-1 OS=Homo sapiens OX=9606 GN=CAPRIN1 PE=1 SV=2	4226.43	4485.2	4226.44	3940.76	3076.56	1907.26	1647.27	1531.14	1552.69	1.06123	2.76032	7333.41	6173.54	7273.3	5306.28	4457.68	3929.76	4314.27	3983.56	3519.22	5532.52	0.991803	2.08382		+	+	early
Q14694	USP10	Ubiquitin carboxyl-terminal hydrolase 10 OS=Homo sapiens OX=9606 GN=USP10 PE=1 SV=2	397.82	457.814	442.703	458.134	436.555	419.284	401.305	402.591	388.004	1.15161	1.0253	4255.81	3272.64	4302.74	3495.24	3294.18	3146.85	3079.01	3046.16	2789.28	3257.8	1.01103	1.52578			+	Ivariable
Q14738	PPP2R5D	Serine/threonine-protein phosphatase 2A 56 kDa regulatory subunit delta isoform OS=Homo sapiens OX=9606 GN=PPP2R5D PE=1 SV=1	137.601	124.338	127.355	148.702	155.66	186.798	191.162	193.686	193.023	1.40759	1.10667	488.503	657.43	672.272	693.151	775.525	901.331	855.383	993.478	1008.74	699.489	2.06497	0.74305	+		+	late
Q14764	MVP	Major vault protein OS=Homo sapiens OX=9606 GN=MVP PE=1 SV=4	711.054	681.597	703.173	738.34	977.394	1443.82	1429	1557.61	1420.39	2.19057	1.04322	4253.92	4097.07	3894.41	3859.74	4290.26	4505.27	4482.51	5031.49	4122.23	4131.57	1.18279	1.10213
Q14974	KPNB1	Importin subunit beta-1 OS=Homo sapiens OX=9606 GN=KPNB1 PE=1 SV=2	476.152	492.391	521.424	574.517	710.375	1056.75	1328.12	1353.57	1302.21	2.84272	0.967021	3532.25	3454.66	3814.16	3992.35	4195.21	5084.24	5097.29	6258.66	6072.86	4065.94	1.77186	1.02246	+		+	late
Q14980	NUMA1	Nuclear mitotic apparatus protein 1 OS=Homo sapiens OX=9606 GN=NUMA1 PE=1 SV=2	252.295	261.748	226.137	182.197	152.075	149.704	140.886	142.339	141.886	1.03747	1.79077	8242.73	8052.91	7015.77	6726.16	5114.13	5283.06	5361.34	5129.41	5390.75	7108.19	0.976971	1.61176		+		early
Q15021	NCAPD2	Condensin complex subunit 1 OS=Homo sapiens OX=9606 GN=NCAPD2 PE=1 SV=3	147.366	143.255	143.513	145.937	162.613	181.778	203.77	202.337	202.763	1.38275	1.0287	1136.7	1064.99	1166.91	1150.51	1236.75	1478.32	1396.77	1686.17	1516.1	1301.77	1.48338	1.06734	+			late
Q15046	KARS1	Lysine--tRNA ligase OS=Homo sapiens OX=9606 GN=KARS1 PE=1 SV=3	251.392	258.379	270.244	276.805	278.125	346.405	420.279	416.187	402.897	1.67181	0.972961	1731.93	1919.65	1913.46	2004.21	1972.75	2215.84	2388.61	2634.34	2487.19	2043.66	1.52105	0.905129	+		+	late
Q15056	EIF4H	Eukaryotic translation initiation factor 4H OS=Homo sapiens OX=9606 GN=EIF4H PE=1 SV=5	64.3604	75.712	87.346	95.003	108.652	130.481	147.864	153.867	140.03	2.39071	0.850069	173.514	372.283	396.342	415.428	455.225	469.782	555.725	508.3	528.179	375.561	3.20277	0.46608	+		+	late
Q15102	PAFAH1B3	Platelet-activating factor acetylhydrolase IB subunit alpha1 OS=Homo sapiens OX=9606 GN=PAFAH1B3 PE=1 SV=1	102.234	102.874	130.468	147.768	184.595	231.896	245.429	235.743	230.862	2.40066	0.993781	389.188	831.119	780.08	802.962	842.821	923.12	885.217	969.104	929.638	796.549	2.49006	0.498909	+			late
Q15126	PMVK	Phosphomevalonate kinase OS=Homo sapiens OX=9606 GN=PMVK PE=1 SV=3	66.3501	56.7907	76.4576	81.8904	93.2478	90.4897	80.4547	81.6198	82.7152	1.40539	1.16833	316.539	406.057	554.912	523.224	587.075	594.217	512.824	519.982	551.807	411.268	1.87723	0.779543	+			late
Q15149	PLEC	Plectin OS=Homo sapiens OX=9606 GN=PLEC PE=1 SV=3	20713.1	22993.4	20720.3	19288.5	15229.3	13847.3	14680.7	13710.6	13986	1.11009	1.51074	53594.8	41467.9	49365.6	45613.8	40856	43163.1	42300.1	42904.6	43039.2	37288.6	0.92109	1.3118		+	+	early
Q15233	NONO	Non-POU domain-containing octamer-binding protein OS=Homo sapiens OX=9606 GN=NONO PE=1 SV=4	1734.56	2108.65	1968.95	1994.99	1935.47	2276.56	2169.21	2282.22	2329.05	1.34273	0.896196	4266.44	5692.74	6066.06	5150.68	4401.37	4820.09	4675.67	4845.18	4547.33	4815.18	1.42181	0.969343	+		+	late
Q15365	PCBP1	Poly(rC)-binding protein 1 OS=Homo sapiens OX=9606 GN=PCBP1 PE=1 SV=2	337.509	451.93	457.325	555.96	685.05	925.073	1022.76	991.547	991.635	3.03033	0.746818	2112.34	2268.03	2224.61	2325.02	2388.04	2653.98	2524.27	2710.78	2881.94	2231.72	1.36433	0.949532	+		+	late
Q15370	ELOB	Elongin-B OS=Homo sapiens OX=9606 GN=ELOB PE=1 SV=1	123.755	130.034	122.178	131.144	138.214	161.793	172.734	168.243	167.064	1.39577	1.01291	538.599	694.141	597.386	570.514	482.826	544.447	585.784	592.967	620.079	669.552	1.28879	1.11551	+			late
Q15393	SF3B3	Splicing factor 3B subunit 3 OS=Homo sapiens OX=9606 GN=SF3B3 PE=1 SV=4	177.409	176.876	179.768	174.541	174.167	178.971	192.615	189.594	195.293	1.10081	1.01862	2518.75	2254.86	2347.05	2147.12	1909.91	1962.88	1899.02	2165.47	2031.39	2329.76	0.93183	1.32634			+	Ivariable
Q15417	CNN3	Calponin-3 OS=Homo sapiens OX=9606 GN=CNN3 PE=1 SV=1	446.29	506.51	456.948	442.026	460.889	448.855	495.857	498.127	497.669	1.13494	1.00965	4022.97	1941.53	1936.47	1822.21	1872.37	1826.43	2065.99	2048.71	2180.05	1906.76	0.5419	2.20774			+	Ivariable
Q15434	RBMS2	RNA-binding motif, single-stranded-interacting protein 2 OS=Homo sapiens OX=9606 GN=RBMS2 PE=1 SV=1	97.0985	108.071	91.3987	95.8596	87.8329	81.5792	71.5206	74.7453	75.6587	1.113	1.35763	1089.58	1025.45	975.863	848.176	781.591	712.237	682.544	677.975	668.888	1039.65	0.941146	1.62893		+	+	early
Q16181	SEPTIN7	Septin-7 OS=Homo sapiens OX=9606 GN=SEPTIN7 PE=1 SV=2	53.3725	53.7948	50.0183	45.6895	45.7217	39.6175	44.7782	40.8555	44.1197	1.00791	1.34719	732.202	638.5	674.528	670.29	637.996	644.602	598.354	657.213	641.865	777.856	0.921232	1.22369		+		early
Q16630	CPSF6	Cleavage and polyadenylation specificity factor subunit 6 OS=Homo sapiens OX=9606 GN=CPSF6 PE=1 SV=2	108.901	96.265	102.823	85.0803	85.861	88.058	80.3449	83.3893	87.8775	0.944187	1.35542	2338.91	1491.09	1623.74	1331.27	1484.06	1259.08	1267.62	1868.19	1398.55	1861.58	0.798747	1.85763		+	+	early
Q16637	SMN1	Survival motor neuron protein OS=Homo sapiens OX=9606 GN=SMN1 PE=1 SV=1	127.758	126.934	119.444	127.085	109.199	109.271	108.476	109.133	110.347	0.994731	1.17775	679.843	651.216	737.053	616.03	569.133	546.94	533.512	582.064	533.837	693.422	1.08415	1.27428			+	Ivariable
Q16643	DBN1	Drebrin OS=Homo sapiens OX=9606 GN=DBN1 PE=1 SV=4	315.59	335.556	341.236	325.224	291.605	270.969	279.122	269.64	266.554	1.08126	1.18396	883.914	899.682	947.31	948.437	918.836	860.329	907.454	849.452	932.877	885.291	1.073	1.04057
Q16658	FSCN1	Fascin OS=Homo sapiens OX=9606 GN=FSCN1 PE=1 SV=3	187.945	174.487	182.734	174.029	170.973	196.553	206.804	211.426	214.916	1.1435	1.09927	1105.24	1348.93	1434.63	1479.56	1327.76	1339.71	1378.7	1307.22	1493.1	1384.31	1.35093	0.84549			+	Ivariable
Q16718	NDUFA5	NADH dehydrogenase [ubiquinone] 1 alpha subcomplex subunit 5 OS=Homo sapiens OX=9606 GN=NDUFA5 PE=1 SV=3	89.3597	95.4994	101.975	89.402	108.469	107.42	98.6244	106.074	103.019	1.21384	0.999527	687.824	636.788	719.636	681.867	818.283	858.385	862.915	930.054	836.804	691.584	1.35217	1.08015	+			late
Q16762	TST	Thiosulfate sulfurtransferase OS=Homo sapiens OX=9606 GN=TST PE=1 SV=4	177.089	206.748	209.81	232.5	303.672	317.067	293.937	288.305	287.297	1.79044	0.856542	371.15	523.818	691.358	641.707	819.53	819.535	780.754	910.713	862.173	627.899	2.45376	0.708549	+			late
Q16891	IMMT	MICOS complex subunit MIC60 OS=Homo sapiens OX=9606 GN=IMMT PE=1 SV=1	677.121	713.208	720.96	763.206	745.4	730.334	671.5	733.997	772.544	1.14092	1.00837	3641.24	3274.37	3605.69	3420.89	3334.47	3239.92	3313.28	3374.83	2965.43	3076.59	0.990237	1.2279
Q27J81	INF2	Inverted formin-2 OS=Homo sapiens OX=9606 GN=INF2 PE=1 SV=2	98.348	99.3768	105.123	110.337	118.1	129.913	133.77	130.486	128.92	1.36017	0.989647	841.675	862.441	828.211	839.301	883.033	899.636	851.957	892.504	884.673	824.309	1.06886	1.01626
Q3MHD2	LSM12	Protein LSM12 homolog OS=Homo sapiens OX=9606 GN=LSM12 PE=1 SV=2	54.7683	56.6064	55.7031	54.9451	51.8711	47.333	48.0785	46.9554	49.3479	1.03356	1.16639	523.219	424.458	426.335	402.896	385.166	358.735	365.654	302.354	360.907	490.863	0.814832	1.73048			+	Ivariable
Q52LJ0	FAM98B	Protein FAM98B OS=Homo sapiens OX=9606 GN=FAM98B PE=1 SV=2	157.284	138.679	142.998	119.063	100.612	92.2673	81.2785	88.0041	89.8633	0.909171	1.93512	2021.92	1760.65	1503.1	1539.32	1282.83	1232.13	1220.06	1342.66	1228.33	1832.54	0.870778	1.65723		+	+	early
Q53EP0	FNDC3B	Fibronectin type III domain-containing protein 3B OS=Homo sapiens OX=9606 GN=FNDC3B PE=1 SV=2	25.9499	22.7424	30.7518	34.5113	27.7658	26.4914	22.1359	23.3131	22.3002	1.32992	1.1723	950.286	811.63	973.239	944.239	880.951	776.326	724.305	781.215	702.618	763.947	1.02415	1.35249			+	Ivariable
Q5JWF2	GNAS	Guanine nucleotide-binding protein G(s) subunit alpha isoforms XLas OS=Homo sapiens OX=9606 GN=GNAS PE=1 SV=2	293.601	325.618	336.934	308.465	274.151	235.235	230.058	225.307	233.669	1.14759	1.30312	836.61	850.71	860.7	878.383	805.015	808.048	891.252	825.075	804.365	930.103	1.06531	1.04009
Q5T5P2	KIAA1217	Sickle tail protein homolog OS=Homo sapiens OX=9606 GN=KIAA1217 PE=1 SV=2	102.015	130.923	157.061	162.434	126.412	112.958	105.073	101.963	97.5512	1.59225	1.04576	753.474	831.176	928.116	926.381	803.745	775.694	769.449	771.768	793.196	911.505	1.23178	0.979239	+		+	early
Q63ZY3	KANK2	KN motif and ankyrin repeat domain-containing protein 2 OS=Homo sapiens OX=9606 GN=KANK2 PE=1 SV=1	49.3075	52.8227	45.7451	50.4136	38.6133	39.3704	34.2348	35.5293	37.5885	1.07129	1.44028	674.556	619.534	598.114	610.013	551.083	548.425	558.109	549.317	535.988	636.874	0.918432	1.25853		+	+	early
Q68CZ2	TNS3	Tensin-3 OS=Homo sapiens OX=9606 GN=TNS3 PE=1 SV=2	105.74	106.236	130.865	147.469	158.875	142.123	135.919	135.648	130.105	1.5025	0.995331	402.193	670.1	794.513	833.744	862.414	802.669	755.663	954.669	767.538	870.146	2.37366	0.600199	+			late
Q6NZI2	CAVIN1	Caveolae-associated protein 1 OS=Homo sapiens OX=9606 GN=CAVIN1 PE=1 SV=1	236.743	250.092	237.12	243.098	210.483	212.885	226.824	227.201	230.385	1.05639	1.12476	1371.4	1397.47	1347.81	1322.46	1392.17	1414.37	1385.23	1232.68	1208.17	1340.89	1.03133	1.13511
Q6P2E9	EDC4	Enhancer of mRNA-decapping protein 4 OS=Homo sapiens OX=9606 GN=EDC4 PE=1 SV=1	351.51	375.282	441.892	464.398	476.374	459.321	445.609	438.233	425.834	1.35522	0.936656	1992.6	2517.1	2961.76	2897.91	3146.63	3048.93	2924.35	3025.67	2834.43	2587.28	1.57915	0.791626	+		+	late
Q6WCQ1	MPRIP	Myosin phosphatase Rho-interacting protein OS=Homo sapiens OX=9606 GN=MPRIP PE=1 SV=3	1054.22	1150.01	1060.9	1026.01	847.165	733.936	709.562	721.374	701.124	1.09087	1.50361	4061.37	3088.4	3227.08	2837.31	2731.52	2604.58	2660.77	2847.21	2594.27	2868.9	0.794579	1.56552		+	+	early
Q6Y7W6	GIGYF2	GRB10-interacting GYF protein 2 OS=Homo sapiens OX=9606 GN=GIGYF2 PE=1 SV=1	142.897	124.289	148.466	145.597	154.092	169.366	163.487	167.23	159.971	1.18524	1.14971	3054.21	2292.34	2227.22	2090.38	2083.48	2007.47	2110.77	2067.39	1953.74	2239.54	0.750553	1.56326			+	Ivariable
Q70J99	UNC13D	Protein unc-13 homolog D OS=Homo sapiens OX=9606 GN=UNC13D PE=1 SV=1	128.593	136.824	160.701	197.5	191.12	179.536	172.508	161.249	168.508	1.53585	0.939841	742.831	861.621	1017.83	986.542	992.213	1000.18	902.224	1040.44	884.281	925.921	1.40064	0.862132	+			late
Q71RC2	LARP4	La-related protein 4 OS=Homo sapiens OX=9606 GN=LARP4 PE=1 SV=3	138.216	135.874	130.4	144.915	133.461	114.544	116.664	113.924	113.479	1.04847	1.21799	1190.72	1269.12	1230.31	1205.88	1102.84	1057.86	1019.26	1024.85	955.594	1142.46	1.06584	1.24606		+	+	early
Q7KZF4	SND1	Staphylococcal nuclease domain-containing protein 1 OS=Homo sapiens OX=9606 GN=SND1 PE=1 SV=1	879.2	1026.25	1549.99	2055.22	2867.46	3017.71	2751.36	2692.43	2658.6	3.43233	0.856714	1791.37	5293.89	5954.24	6051.83	7901.96	8242.6	7558.46	8551.31	8129.52	5351.05	4.77361	0.338385	+		+	late
Q7L1Q6	BZW1	Basic leucine zipper and W2 domain-containing protein 1 OS=Homo sapiens OX=9606 GN=BZW1 PE=1 SV=1	164.925	151.329	171.691	184.951	257.558	374.785	440.975	441.439	429.553	2.6766	1.08984	1185.25	1275.29	1250.57	1267.17	1324.56	1646.9	1683.84	2098.64	1910.85	1351.99	1.77063	0.947771	+			late
Q7L2E3	DHX30	ATP-dependent RNA helicase DHX30 OS=Homo sapiens OX=9606 GN=DHX30 PE=1 SV=1	951.127	867.249	960.57	960.015	1106.53	1125.75	1071.68	1022.43	1011.04	1.1836	1.09672	4718.08	6130.98	6420.04	6181.33	6588.72	6693.5	6365.22	6615.71	6520.08	5818.16	1.41869	0.769547			+	Ivariable
Q7Z2W4	ZC3HAV1	Zinc finger CCCH-type antiviral protein 1 OS=Homo sapiens OX=9606 GN=ZC3HAV1 PE=1 SV=3	245.985	242.521	251.79	283.917	277.2	276.858	260.246	261.111	260.485	1.1542	1.01428	937.799	1581.05	1557.75	1676.38	1915.66	1837.29	1672.81	1737.13	1618.1	1524.58	2.04272	0.602023			+	Ivariable
Q7Z460	CLASP1	CLIP-associating protein 1 OS=Homo sapiens OX=9606 GN=CLASP1 PE=1 SV=1	136.012	129.812	121.885	110.763	107.432	120.869	124.068	119.327	118.118	0.954416	1.26603	1093.48	1001.91	945.953	940.317	831.012	824.014	812.142	854.556	814.253	1082.13	0.916257	1.34642		+		early
Q86UP2	KTN1	Kinectin OS=Homo sapiens OX=9606 GN=KTN1 PE=1 SV=1	27.0574	25.2663	24.5294	22.6189	21.1859	22.724	23.62	25.2452	23.1781	0.933805	1.27714	1537.7	1567.52	1463.26	1509.76	1665.66	1685.59	1731.39	1401.98	1474.01	1478.52	1.12596	1.09681
Q86V48	LUZP1	Leucine zipper protein 1 OS=Homo sapiens OX=9606 GN=LUZP1 PE=1 SV=2	138.167	140.812	119.983	121.766	109.188	101.733	90.2496	96.2236	91.8764	1.01914	1.53095	2652.18	2787.7	2797.22	2481.01	2191.38	2185.14	2198.26	2154.26	2124.82	2673.22	1.05469	1.24819		+	+	early
Q86VI3	IQGAP3	Ras GTPase-activating-like protein IQGAP3 OS=Homo sapiens OX=9606 GN=IQGAP3 PE=1 SV=2	402.904	448.952	482.879	475.84	414.337	374.909	360.26	359.718	351.038	1.1985	1.14775	2299.46	2307.87	2749.58	2606.68	2369.16	2313.16	2240.69	2368.83	2249.92	2428.25	1.19575	1.02623
Q8IUD2	ERC1	ELKS/Rab6-interacting/CAST family member 1 OS=Homo sapiens OX=9606 GN=ERC1 PE=1 SV=1	579.874	656.895	704.956	783.812	802.941	747.943	690.639	720.684	706.597	1.38468	0.88275	1650.58	2256.38	2145.08	2366.56	2128.68	2205.95	2232.79	2012.85	2172.48	1988.17	1.43377	0.820022	+			late
Q8IVF2	AHNAK2	Protein AHNAK2 OS=Homo sapiens OX=9606 GN=AHNAK2 PE=1 SV=2	260.019	243.922	226.865	186.867	173.355	164.938	187.128	181.068	187.243	0.938091	1.57646	2584.49	2388.12	2223.6	2205.84	2697.69	2509.02	2730.76	1965.61	2081.29	2120.66	1.05659	1.31486		+		early
Q8IVT2	MISP	Mitotic interactor and substrate of PLK1 OS=Homo sapiens OX=9606 GN=MISP PE=1 SV=1	265.117	270.019	262.943	240.774	207.055	182.984	174.095	174.854	173.599	1.01849	1.52718	2898.02	2671.87	2630.16	2386.67	2108.94	2028	2015.62	2124.42	1900.13	2616.09	0.921966	1.52517		+		early
Q8IZD4	DCP1B	mRNA-decapping enzyme 1B OS=Homo sapiens OX=9606 GN=DCP1B PE=1 SV=2	56.0416	65.8335	66.5978	72.116	69.9681	72.6668	69.0415	69.1397	69.571	1.29666	0.851262	738.1	771.38	882.059	899.884	975.501	851.308	851.719	767.65	762.527	753.641	1.32164	0.967966	+		+	late
Q8N3V7	SYNPO	Synaptopodin OS=Homo sapiens OX=9606 GN=SYNPO PE=1 SV=2	341.983	349.912	349.992	340.965	309.435	290.526	293.693	283.641	295.659	1.02342	1.20569	1847.67	1952.19	1647.87	1603.76	1387.94	1323.03	1411.33	1648.48	1533.11	2361.66	1.05657	1.39655		+		early
Q8N684	CPSF7	Cleavage and polyadenylation specificity factor subunit 7 OS=Homo sapiens OX=9606 GN=CPSF7 PE=1 SV=1	203.37	196.008	188.771	166.869	142.575	119.323	101.399	108.276	110.689	0.963797	2.00565	3430.5	2281.18	2135.71	1843.67	1824.54	1686.22	1668.75	1744.25	1651.53	2253.25	0.664972	2.07716		+	+	early
Q8NBJ5	COLGALT1	Procollagen galactosyltransferase 1 OS=Homo sapiens OX=9606 GN=COLGALT1 PE=1 SV=1	200.293	227.574	235.22	230.05	201.797	191.894	187.685	177.377	166.535	1.17438	1.20271	1036.4	1159.62	1233.7	1307.02	1110.28	1093.11	1069.84	1111.63	1048.97	963.846	1.26111	0.988025
Q8NC60	NOA1	Nitric oxide-associated protein 1 OS=Homo sapiens OX=9606 GN=NOA1 PE=1 SV=2	165.073	162.793	156.463	174.66	183.388	181.147	176.409	171.862	167.378	1.11095	1.05503	1541.93	1398.96	1466.94	1466.9	1741.95	1760.79	1660.09	1932.86	1753.63	1616.01	1.25353	1.1022
Q8NCA5	FAM98A	Protein FAM98A OS=Homo sapiens OX=9606 GN=FAM98A PE=1 SV=2	820.841	784.077	734.288	730.953	671.791	542.085	506.433	503.02	505.637	0.955212	1.63183	3103.49	2636.86	2632.4	2317	2074.64	1965.98	1888.74	2180.35	1881.72	2760.49	0.849642	1.64929		+	+	early
Q8NE71	ABCF1	ATP-binding cassette sub-family F member 1 OS=Homo sapiens OX=9606 GN=ABCF1 PE=1 SV=2	137	126.146	126.857	130.198	127.472	152.721	169.014	169.81	169.189	1.23949	1.08605	581.048	642.841	571.225	557.345	552.179	558.359	634.397	614.407	572.472	543.008	1.10635	1.05228			+	Ivariable
Q8NFJ5	GPRC5A	Retinoic acid-induced protein 3 OS=Homo sapiens OX=9606 GN=GPRC5A PE=1 SV=2	231.441	216.235	221.98	209.25	160.347	128.853	115.76	116.814	125.727	0.959122	1.99932	955.633	781.346	927.533	893.886	887.755	818.278	805.523	725.904	694.595	818.998	0.970595	1.37581		+		early
Q8TDM6	DLG5	Disks large homolog 5 OS=Homo sapiens OX=9606 GN=DLG5 PE=1 SV=4	122.594	136.497	114.579	115.793	89.0537	73.6723	66.4154	60.6844	63.5162	1.1134	2.02019	1164.99	1002.04	995.491	947.081	786.673	733.148	762.885	745.229	740.836	1010.06	0.86013	1.58902		+		early
Q8TEQ6	GEMIN5	Gem-associated protein 5 OS=Homo sapiens OX=9606 GN=GEMIN5 PE=1 SV=3	154.425	151.989	151.436	161.116	151.034	157.97	167.468	169.483	167.228	1.09751	1.02245	572.865	622.142	673.949	631.147	615.261	689.901	703.027	689.323	690.664	712.038	1.22721	0.931092			+	Ivariable
Q8TER5	ARHGEF40	Rho guanine nucleotide exchange factor 40 OS=Homo sapiens OX=9606 GN=ARHGEF40 PE=1 SV=3	95.3922	102.501	122.405	128.038	127.289	120.822	123.495	119.658	121.174	1.34222	0.930647	644.053	791.759	793.026	805.524	795.92	805.893	802.729	785.954	828.668	771.601	1.28665	0.819453	+			late
Q8TEW0	PARD3	Partitioning defective 3 homolog OS=Homo sapiens OX=9606 GN=PARD3 PE=1 SV=2	131.079	141.285	146.111	134.182	122.674	113.01	110.148	111.034	112.708	1.11468	1.19003	1637.72	1758.54	1609.09	1559	1407.32	1425.51	1506.05	1330.68	1363.9	1709.27	1.07377	1.23074
Q8TEX9	IPO4	Importin-4 OS=Homo sapiens OX=9606 GN=IPO4 PE=1 SV=2	177.314	193.477	242.524	282.455	298.666	281.252	272.508	261.548	257.189	1.68439	0.916462	1371.68	1470.34	1816.37	1833.45	2061.45	2113.16	1772.22	2082.58	1939.15	1609.13	1.54056	0.9329	+		+	late
Q8WUF5	PPP1R13L	RelA-associated inhibitor OS=Homo sapiens OX=9606 GN=PPP1R13L PE=1 SV=4	95.0902	89.0513	87.7123	90.3303	86.5504	84.7285	81.1052	78.3204	82.5308	0.949943	1.21412	1631.27	1620.82	1659.8	1595.72	1664.9	1472.29	1619.64	1557.15	1549.67	1661.09	1.02061	1.10798
Q8WVM8	SCFD1	Sec1 family domain-containing protein 1 OS=Homo sapiens OX=9606 GN=SCFD1 PE=1 SV=4	55.5788	41.0178	43.823	43.1605	50.0381	48.3779	56.9606	58.7804	57.1492	1.0576	1.35499	581.468	584.408	577.862	594.612	571.442	615.296	607.485	697.378	647.879	648.43	1.19934	1.01755
Q8WX93	PALLD	Palladin OS=Homo sapiens OX=9606 GN=PALLD PE=1 SV=3	197.453	218.194	210.698	218.028	226.614	235.381	256.673	250.805	243.371	1.29992	0.937134	2064.74	1782.38	1831.2	1851.8	1744.48	1846.38	1896.72	1985.55	1902.35	2076.81	0.961648	1.18359			+	Ivariable
Q8WXF1	PSPC1	Paraspeckle component 1 OS=Homo sapiens OX=9606 GN=PSPC1 PE=1 SV=1	447.042	498.121	492.213	517.017	596.063	863.384	965.125	1014.98	1040.84	2.32827	0.908228	743.932	918.171	893.328	890.262	850.056	996.746	931.436	1103.81	1030.53	875.044	1.48376	0.875157	+		+	late
Q92499	DDX1	ATP-dependent RNA helicase DDX1 OS=Homo sapiens OX=9606 GN=DDX1 PE=1 SV=2	2669.5	2497.7	2378.52	2316.33	2144.72	1681.92	1585.88	1507.63	1556.18	0.935646	1.77066	12002.7	10186.4	10471.5	8903.87	7480.61	6946.53	7025.29	8070.77	6933.76	11707.8	0.872432	1.73105		+	+	early
Q92598	HSPH1	Heat shock protein 105 kDa OS=Homo sapiens OX=9606 GN=HSPH1 PE=1 SV=1	220.688	198.123	205.274	217.781	203.834	221.508	264.998	248.201	261.713	1.20078	1.11389	1437.99	1342.74	1512.84	1510.44	1497.61	1496.32	1642.61	1724.47	1705.16	1541.04	1.19922	1.07094
Q92616	GCN1	eIF-2-alpha kinase activator GCN1 OS=Homo sapiens OX=9606 GN=GCN1 PE=1 SV=6	291.799	297.489	352.342	371.866	333.272	298.704	276.917	274.787	271.387	1.27439	1.07521	2413.69	2425.93	2709.98	2777.06	2686.39	2558.27	2441.22	2591.63	2560.34	2311.34	1.15054	0.994955			+	Ivariable
Q92804	TAF15	TATA-binding protein-associated factor 2N OS=Homo sapiens OX=9606 GN=TAF15 PE=1 SV=1	698.62	646.692	598.145	546.112	488.883	445.049	407.835	451.432	478.765	0.925671	1.71299	2419.57	1725.21	1372.3	1333.24	1125.51	1039.36	1111.95	1386.88	1312.29	2045.72	0.713023	2.32795		+	+	early
Q92841	DDX17	Probable ATP-dependent RNA helicase DDX17 OS=Homo sapiens OX=9606 GN=DDX17 PE=1 SV=2	615.303	637.829	632.23	585.948	511.966	461.092	390.67	401.342	421.814	1.03661	1.57499	3840.52	3827.32	3377.71	3319.25	2741.57	2699.63	2534.53	2548.57	2579.44	3408.8	0.996561	1.51528		+	+	early
Q92900	UPF1	Regulator of nonsense transcripts 1 OS=Homo sapiens OX=9606 GN=UPF1 PE=1 SV=2	521.082	482.064	437.249	433.779	397.257	397.28	359.27	366.863	370.091	0.925122	1.45039	3919.15	3442.95	3848.21	3405.12	3448.49	3514.48	3304.26	3360.35	3220.43	3832.95	0.981901	1.21696		+	+	early
Q92973	TNPO1	Transportin-1 OS=Homo sapiens OX=9606 GN=TNPO1 PE=1 SV=2	102.122	97.6876	102.146	111.562	112.686	121.604	123.442	127.317	121.47	1.24671	1.0454	566.55	709.168	764.083	754.156	757.343	783.381	789.516	810.033	873.306	758.056	1.54144	0.798895	+		+	late
Q92974	ARHGEF2	Rho guanine nucleotide exchange factor 2 OS=Homo sapiens OX=9606 GN=ARHGEF2 PE=1 SV=4	178.105	174.722	179.11	182.071	202.757	235.249	249.008	239.614	244.117	1.3981	1.01936	1007.88	1093.85	1044.46	1082.55	1101.34	1348.46	1307.63	1258.33	1257.82	1080.73	1.33792	0.964974	+			late
Q969Z0	TBRG4	FAST kinase domain-containing protein 4 OS=Homo sapiens OX=9606 GN=TBRG4 PE=1 SV=1	404.997	411.264	460.964	566.029	887.619	999.441	953.292	902.947	907.138	2.46777	0.984763	1669.99	2478.5	2844.88	2883.4	3616.58	3834.23	3414.15	4012.89	3819.3	2770.44	2.40295	0.673788	+			late
Q96AG4	LRRC59	Leucine-rich repeat-containing protein 59 OS=Homo sapiens OX=9606 GN=LRRC59 PE=1 SV=1	177.608	184.4	170.448	165.736	157.942	163.694	160.166	164.603	165.949	1.03824	1.12451	1846.77	1818.66	1675.47	1524.47	1540.8	1505.15	1488.4	1564.25	1497.61	1730.75	0.98478	1.24078
Q96CS3	FAF2	FAS-associated factor 2 OS=Homo sapiens OX=9606 GN=FAF2 PE=1 SV=2	47.3862	46.935	51.3199	51.7609	54.2735	61.5339	63.6676	60.2212	64.0976	1.35266	1.00961	543.565	456.803	493.46	505.848	503.716	521.033	552.754	576.211	559.098	496.032	1.06006	1.18993
Q96CW1	AP2M1	AP-2 complex subunit mu OS=Homo sapiens OX=9606 GN=AP2M1 PE=1 SV=2	239.594	227.664	231.431	232.36	220.582	253.902	258.18	266.637	255.256	1.11287	1.08619	827.255	814.03	900.665	934.573	893.095	904.11	897.287	915.408	986.618	872.827	1.19264	1.01625			+	Ivariable
Q96I24	FUBP3	Far upstream element-binding protein 3 OS=Homo sapiens OX=9606 GN=FUBP3 PE=1 SV=2	221.308	201.438	228.719	256.857	252.437	242.394	220.706	224.758	226.119	1.16063	1.09864	1321.76	1404.25	1554.24	1534.62	1583.33	1519.97	1574.34	1447.62	1427.45	1361.52	1.1979	0.941253			+	Ivariable
Q96KB5	PBK	Lymphokine-activated killer T-cell-originated protein kinase OS=Homo sapiens OX=9606 GN=PBK PE=1 SV=3	79.961	83.2752	87.9295	101.813	112.241	122.092	123.061	120.455	110.017	1.53901	0.960202	926.544	1178.11	1244.43	1253.06	1335.52	1390.09	1262.14	1433.69	1315.23	1141.88	1.54736	0.786463	+			late
Q96N67	DOCK7	Dedicator of cytokinesis protein 7 OS=Homo sapiens OX=9606 GN=DOCK7 PE=1 SV=4	125.23	137.194	119.877	114.459	109.804	99.9595	102.493	103.816	95.1572	1.09554	1.31604	1024.64	955.895	943.279	934.557	927.497	911.797	918.602	863.649	918.82	967.082	0.932904	1.18641
Q96PK6	RBM14	RNA-binding protein 14 OS=Homo sapiens OX=9606 GN=RBM14 PE=1 SV=2	1007.51	1129.45	864.41	644.926	392.251	283.171	262.751	255.486	256.875	1.12103	3.9435	7065.75	7426.39	5726.94	4366.35	2887.39	2573.68	2558.67	2742.73	2482.2	6392.75	1.05104	2.84657		+	+	early
Q96RT1	ERBIN	Erbin OS=Homo sapiens OX=9606 GN=ERBIN PE=1 SV=2	158.139	178.033	190.698	189.375	170.106	151.265	142.105	137.909	136.845	1.20589	1.1556	1588.02	1563.42	1721.72	1707	1489.65	1409.03	1291.21	1423.59	1309.74	2096.41	1.08419	1.22987
Q99700	ATXN2	Ataxin-2 OS=Homo sapiens OX=9606 GN=ATXN2 PE=1 SV=2	64.871	74.9146	72.0185	66.6354	64.8814	67.4349	63.4513	69.6023	62.3164	1.15483	1.04099	941.568	967.612	989.197	928.278	949.16	917.368	975.595	931.926	919.805	1086.42	1.05058	1.02638			+	Ivariable
Q99715	COL12A1	Collagen alpha-1(XII) chain OS=Homo sapiens OX=9606 GN=COL12A1 PE=1 SV=2	251.851	234.46	236.167	244.183	225.651	247.825	237.17	246.804	238.108	0.984016	1.11611	1725.12	1602.56	1642	1674.11	1704.16	1701.37	1674.57	1669.87	1548.37	1583.77	0.987854	1.11415
Q99832	CCT7	T-complex protein 1 subunit eta OS=Homo sapiens OX=9606 GN=CCT7 PE=1 SV=2	134.955	123.536	125.346	132.399	128.814	122.503	121.226	121.015	126.637	0.981065	1.11519	1113.1	1289.41	1386.1	1415.06	1337.29	1257.06	1323.73	1348.73	1334.73	1211.42	1.27127	0.885478
Q99959	PKP2	Plakophilin-2 OS=Homo sapiens OX=9606 GN=PKP2 PE=1 SV=2	116.625	131.862	141.18	149.054	113.921	114.786	102.07	100.01	104.09	1.27806	1.16614	1513.95	1570.17	1639.68	1608.14	1385.4	1378.28	1386.75	1293.87	1321.78	1552.17	1.08305	1.17009			+	Ivariable
Q9BQG0	MYBBP1A	Myb-binding protein 1A OS=Homo sapiens OX=9606 GN=MYBBP1A PE=1 SV=2	69.1804	69.2916	60.5984	53.153	40.8317	36.394	36.7059	39.1316	36.8618	1.00161	1.90087	377.72	468.319	338.946	351.704	251.79	239.869	213.117	198.364	228.236	352.376	1.23986	1.90417		+		early
Q9BSH4	TACO1	Translational activator of cytochrome c oxidase 1 OS=Homo sapiens OX=9606 GN=TACO1 PE=1 SV=1	26.4705	22.4239	31.9218	34.6175	61.7817	81.6237	89.1819	78.7917	83.5496	3.3691	1.18046	340.801	500.85	456.183	471.686	564.616	583.259	571.557	618.099	611.497	480.347	1.81366	0.747071	+			late
Q9BSJ8	ESYT1	Extended synaptotagmin-1 OS=Homo sapiens OX=9606 GN=ESYT1 PE=1 SV=1	367.59	409.618	474.388	511.782	564.492	665.499	697.148	703.965	680.802	1.91508	0.897397	1915.76	2255.61	2519.72	2582.92	2945.71	3170	3056.71	3495.49	3650.58	2581.67	1.90555	0.849329	+			late
Q9BUF5	TUBB6	Tubulin beta-6 chain OS=Homo sapiens OX=9606 GN=TUBB6 PE=1 SV=1	107.923	109.01	109.392	108.438	100.41	113.243	116.469	114.129	109.047	1.07919	1.07483	1882.16	1272.71	1381.62	1377.65	1410.97	1188.94	1173.12	1295.51	1388.9	1398.08	0.749656	1.60441			+	Ivariable
Q9BUJ2	HNRNPUL1	Heterogeneous nuclear ribonucleoprotein U-like protein 1 OS=Homo sapiens OX=9606 GN=HNRNPUL1 PE=1 SV=2	616.585	597.415	591.529	557.425	445.422	364.912	319.684	333.603	332.681	0.96891	1.92873	5301.56	3940.68	4057.24	3440.69	2952.87	2832.43	2577.1	2687.14	2535.44	3509.39	0.765291	2.09098		+	+	early
Q9BWF3	RBM4	RNA-binding protein 4 OS=Homo sapiens OX=9606 GN=RBM4 PE=1 SV=1	53.0995	55.3695	59.0338	60.4248	62.1282	60.267	55.2224	58.715	56.2143	1.17003	0.961557	634.405	536.364	608.743	533.787	552.101	554.549	579.424	496.466	576.649	546.234	0.959551	1.27784			+	Ivariable
Q9BX40	LSM14B	Protein LSM14 homolog B OS=Homo sapiens OX=9606 GN=LSM14B PE=1 SV=1	55.6442	56.1532	70.8467	75.4949	87.0894	93.6662	95.1769	90.7802	87.0856	1.71046	0.990934	988.341	1234.74	1124.08	1104.71	1029.85	1070.99	1140.93	1116.56	1061.48	1104.31	1.2493	0.959693	+		+	late
Q9BYJ9	YTHDF1	YTH domain-containing family protein 1 OS=Homo sapiens OX=9606 GN=YTHDF1 PE=1 SV=1	258.528	277.645	287.467	311.357	300.898	277.045	258.849	260.875	248.379	1.20434	1.04086	1399.97	1609.98	1484.87	1456.08	1374.09	1373.07	1336.46	1341.32	1236.41	1729	1.15	1.13229			+	Ivariable
Q9H0H5	RACGAP1	Rac GTPase-activating protein 1 OS=Homo sapiens OX=9606 GN=RACGAP1 PE=1 SV=1	234.442	236.689	208.805	201.279	161.646	149.935	139.672	140.917	136.533	1.00958	1.71711	1933.11	1764.55	1904.89	1880.43	1631.55	1503.08	1547.99	1484.03	1454.03	1778.06	0.985403	1.32948		+	+	early
Q9H4G4	GLIPR2	Golgi-associated plant pathogenesis-related protein 1 OS=Homo sapiens OX=9606 GN=GLIPR2 PE=1 SV=3	120.103	122.16	133.929	125.856	114.886	90.8637	84.1207	87.2944	94.9394	1.11512	1.42774	742.952	739.008	667.623	631.984	603.871	579.448	560.933	633.16	541.979	654.208	0.994691	1.37081		+		early
Q9H857	NT5DC2	5'-nucleotidase domain-containing protein 2 OS=Homo sapiens OX=9606 GN=NT5DC2 PE=1 SV=1	24.3988	29.1967	36.0364	33.8274	39.0781	43.8767	47.9521	43.9542	43.8736	1.96534	0.835671	375.503	495.494	371.41	392.499	444.877	438.53	451.652	732.628	518.847	440.695	1.95106	1.01102	+			late
Q9HBL0	TNS1	Tensin-1 OS=Homo sapiens OX=9606 GN=TNS1 PE=1 SV=2	40.713	39.0974	40.2868	44.3439	41.9086	39.5882	42.1654	40.3168	39.527	1.08918	1.04132	1839.46	1425.44	1360.17	1405.8	1375.15	1392.62	1405.22	1335.54	1342.05	1309.78	0.774922	1.37731
Q9HCE1	MOV10	Helicase MOV-10 OS=Homo sapiens OX=9606 GN=MOV10 PE=1 SV=2	512.847	537.249	634.053	653.481	599.813	523.139	495.157	487.931	492.589	1.27422	1.05106	3637.56	3727.13	4302.38	3893.53	3929.14	3538.07	3473.56	3320.07	3478.46	3641.34	1.18276	1.09563			+	Ivariable
Q9NQW6	ANLN	Anillin OS=Homo sapiens OX=9606 GN=ANLN PE=1 SV=2	126.719	135.882	129.401	124.305	120.627	122.282	122.045	123.502	121.77	1.07231	1.0505	2868.31	2512.95	2343.43	2374.38	2123.22	2088.01	2304.04	2177.38	2121.63	2635.97	0.876107	1.3737
Q9NR12	PDLIM7	PDZ and LIM domain protein 7 OS=Homo sapiens OX=9606 GN=PDLIM7 PE=1 SV=1	99.0146	95.0526	88.6846	105.917	112.791	154.331	162.879	171.78	168.188	1.7349	1.11648	1142.81	1138.06	1090.13	1082.99	1073.96	1075.7	1134.96	1214.07	1159.71	1396.54	1.06235	1.06412
Q9NUL3	STAU2	Double-stranded RNA-binding protein Staufen homolog 2 OS=Homo sapiens OX=9606 GN=STAU2 PE=1 SV=2	256.208	267.2	285.119	292.958	292.459	269.378	248.873	251.403	249.398	1.14343	1.02947	749.866	1342.54	1410.61	1339.33	1433	1406.47	1405.69	1309.52	1365.61	1313.81	1.91101	0.572627			+	Ivariable
Q9NUL7	DDX28	Probable ATP-dependent RNA helicase DDX28 OS=Homo sapiens OX=9606 GN=DDX28 PE=1 SV=2	110.13	99.8159	102.973	99.1325	103.63	111.936	99.2028	94.9258	101.129	1.01639	1.16017	1147.15	1403.57	1306.11	1308.23	1344.72	1347.74	1305.68	1357.99	1266.71	1307.34	1.22352	0.905613
Q9NVI7	ATAD3A	ATPase family AAA domain-containing protein 3A OS=Homo sapiens OX=9606 GN=ATAD3A PE=1 SV=2	985.149	1077.26	1029.89	963.926	892.268	850.478	761.979	804.777	870.807	1.09349	1.29288	4072.93	3598.14	3459.48	3341.5	3084.92	2783.97	2746.13	2922.84	2982.3	4028.66	0.883428	1.48315		+	+	early
Q9NX63	CHCHD3	MICOS complex subunit MIC19 OS=Homo sapiens OX=9606 GN=CHCHD3 PE=1 SV=1	127.157	135.151	135.48	147.163	148.419	153.404	136.629	150.701	154.846	1.21776	0.940849	1120.58	1066	1187.84	1099.5	1059.08	1002.09	1092.94	1117.82	916.738	1013.25	1.06002	1.22235			+	Ivariable
Q9NYL9	TMOD3	Tropomodulin-3 OS=Homo sapiens OX=9606 GN=TMOD3 PE=1 SV=1	501.996	503.835	518.353	509.488	448.317	407.276	403.921	405.743	407.464	1.03258	1.24281	1309.36	1344.48	1331.58	1228.65	1265.79	1236.98	1232.06	1342.64	1172.14	1231.31	1.02682	1.11706			+	Ivariable
Q9P035	HACD3	Very-long-chain (3R)-3-hydroxyacyl-CoA dehydratase 3 OS=Homo sapiens OX=9606 GN=HACD3 PE=1 SV=2	113.247	115.228	119.677	121.09	102.866	111.296	105.249	102.07	112.916	1.06926	1.1095	1282.62	1169.98	1125.78	1140.31	1222.68	1128.51	1105.08	1205.94	1216.09	1150.44	0.953266	1.16066
Q9P0K7	RAI14	Ankycorbin OS=Homo sapiens OX=9606 GN=RAI14 PE=1 SV=2	1120.42	1186.59	1100.06	1021.22	832.348	746.219	740.463	743.055	738.023	1.05906	1.51814	4824.84	3601.03	3762.05	3336.64	3216.12	3141.69	3117.79	3335.95	3080.16	3333.17	0.779724	1.56642		+	+	early
Q9P0V3	SH3BP4	SH3 domain-binding protein 4 OS=Homo sapiens OX=9606 GN=SH3BP4 PE=1 SV=1	82.5049	74.642	71.6127	69.6289	65.862	60.8263	62.1412	60.7239	61.8112	0.904698	1.35869	1044.27	1091.75	977.236	1025.79	845.981	835.528	824.227	794.511	818.498	1061.45	1.04547	1.31435		+		early
Q9P2E9	RRBP1	Ribosome-binding protein 1 OS=Homo sapiens OX=9606 GN=RRBP1 PE=1 SV=5	1250.88	1544.11	1491.16	1295.6	1117.16	1123.28	1080.14	1137.43	1171.18	1.23442	1.15807	6665.13	7420.53	5816.64	6196.54	4677.07	4736.35	5242.44	4639.16	4969.58	5337.78	1.11334	1.43671			+	Ivariable
Q9UBI6	GNG12	Guanine nucleotide-binding protein G(I)/G(S)/G(O) subunit gamma-12 OS=Homo sapiens OX=9606 GN=GNG12 PE=1 SV=3	195.039	216.017	218.567	199.396	159.504	125.627	129.35	128.385	139.513	1.12064	1.55253	1169.69	834.654	926.811	873.201	821.516	790.13	742.346	913.362	735.238	945.38	0.792358	1.5909		+		early
Q9UDY2	TJP2	Tight junction protein ZO-2 OS=Homo sapiens OX=9606 GN=TJP2 PE=1 SV=2	521.283	523.451	484.68	458.949	380.398	347.87	349.297	346.624	342.603	1.00416	1.52154	3881.4	3329.52	3367.71	3035.99	2681.25	2520.54	2557.85	2331.8	2355.88	2794.82	0.867652	1.66455		+		early
Q9UHI6	DDX20	Probable ATP-dependent RNA helicase DDX20 OS=Homo sapiens OX=9606 GN=DDX20 PE=1 SV=2	130.07	126.455	124.745	124.923	117.401	116.9	121.325	112.808	115.857	0.972204	1.15303	1148.89	1291.27	1250.13	1264.43	1264.81	1296.07	1265.59	1281.83	1211.67	1327.43	1.12811	0.948181			+	Ivariable
Q9UKM9	RALY	RNA-binding protein Raly OS=Homo sapiens OX=9606 GN=RALY PE=1 SV=1	134.007	130.637	122.525	114.211	90.8661	91.1375	78.2294	80.2652	87.0405	0.974854	1.71299	2140.62	2150.49	2016.96	1771	1463.91	1422.06	1450.37	1328.91	1437.17	2109.08	1.00461	1.61081		+	+	early
Q9ULX3	NOB1	RNA-binding protein NOB1 OS=Homo sapiens OX=9606 GN=NOB1 PE=1 SV=1	49.2682	43.6152	41.8441	44.6404	44.3268	40.901	39.8075	40.7678	37.58	0.906069	1.31102	272.688	384.95	351.476	354.473	324.073	342.977	322.972	330.481	332.464	360.342	1.41169	0.844308
Q9UM54	MYO6	Unconventional myosin-VI OS=Homo sapiens OX=9606 GN=MYO6 PE=1 SV=4	570.242	571.166	551.748	545.903	498.013	447.487	447.358	442.201	428.767	1.00162	1.32996	1950.24	1735.8	1878.56	1790.48	1691.45	1692.62	1574.38	1659.78	1624.69	1773.93	0.963249	1.23873		+	+	early
Q9UN86	G3BP2	Ras GTPase-activating protein-binding protein 2 OS=Homo sapiens OX=9606 GN=G3BP2 PE=1 SV=2	179.042	197.44	197.81	188.98	183.211	150.78	142.737	139.412	140.581	1.10482	1.28427	2755.54	2305.31	2832.18	2292.45	2054.7	2023.87	1996.75	1991.06	1778.34	2520.51	1.02781	1.5495		+	+	early
Q9UNF1	MAGED2	Melanoma-associated antigen D2 OS=Homo sapiens OX=9606 GN=MAGED2 PE=1 SV=2	472.861	517.442	581.885	603.685	646.067	738.463	748.353	770.877	772.044	1.63271	0.913844	1888.39	2820.03	2803.48	2935.08	3053.21	3269.63	3403.21	3460.25	3429.3	2638.15	1.83238	0.67359	+		+	late
Q9UPN3	MACF1	Microtubule-actin cross-linking factor 1, isoforms 1/2/3/5 OS=Homo sapiens OX=9606 GN=MACF1 PE=1 SV=4	179.313	173.209	192.059	201.457	187.228	183.543	186.492	191.464	189.235	1.1235	1.03524	439.829	538.944	525.737	481.28	496.804	504.822	482.538	514.32	481.399	563.491	1.22535	0.913874			+	Ivariable
Q9UPU9	SAMD4A	Protein Smaug homolog 1 OS=Homo sapiens OX=9606 GN=SAMD4A PE=1 SV=3	30.9911	32.7301	37.5552	36.72	35.874	33.6635	32.4529	32.2064	32.1771	1.21181	0.963143	653.203	671.91	759.442	684.962	645.663	625.887	575.16	635.556	581.043	715.059	1.16264	1.13569			+	Ivariable
Q9UQ80	PA2G4	Proliferation-associated protein 2G4 OS=Homo sapiens OX=9606 GN=PA2G4 PE=1 SV=3	165.48	184.098	179.457	201.795	230.424	287.105	335.981	340.981	315.539	2.06056	0.922114	914.388	1161.33	1091.1	1117.79	1108.41	1304.7	1416.96	1556.4	1388.37	1145.95	1.70212	0.838045	+			late
Q9UQB8	BAIAP2	Brain-specific angiogenesis inhibitor 1-associated protein 2 OS=Homo sapiens OX=9606 GN=BAIAP2 PE=1 SV=1	470.01	449.821	434.641	406.517	366.651	298.057	294.18	292.405	296.61	0.957047	1.60739	4048.63	3450.99	3150.47	3039.21	2695.21	2565.24	2504.33	2639.69	2363.33	3427.24	0.852386	1.7131		+		early
Q9Y224	RTRAF	RNA transcription, translation and transport factor protein OS=Homo sapiens OX=9606 GN=RTRAF PE=1 SV=1	1894.97	1788	1661.59	1538.22	1405.89	1038.84	964.241	914.91	955.404	0.943549	2.07121	5848.23	4478.33	4681.57	4018.04	3222.26	2925.46	2987.34	3503.9	2756.72	5256.32	0.80051	2.12145		+	+	early
Q9Y230	RUVBL2	RuvB-like 2 OS=Homo sapiens OX=9606 GN=RUVBL2 PE=1 SV=3	137.506	131.378	114.724	102.002	91.6323	87.9111	85.7722	84.8063	84.789	0.955432	1.62175	744.179	753.1	695.368	721.435	606.299	585.796	603.064	592.345	594.882	774.789	1.01199	1.27037		+		early
Q9Y262	EIF3L	Eukaryotic translation initiation factor 3 subunit L OS=Homo sapiens OX=9606 GN=EIF3L PE=1 SV=1	142.495	143.478	128.686	137.919	134.772	148.473	178.665	176.817	169.809	1.25383	1.10731	1307.26	1147.78	1251.52	1183.18	1339.82	1329.75	1282.4	1399.58	1296.42	1243.92	1.07062	1.13895			+	Ivariable
Q9Y265	RUVBL1	RuvB-like 1 OS=Homo sapiens OX=9606 GN=RUVBL1 PE=1 SV=1	199.348	183.564	152.098	119.712	114.111	113.476	121.364	120.159	121.457	0.920821	1.75673	1396.94	1519.54	1222.39	1255.07	1049.4	1086.4	1091.82	1144.82	1069.43	1642.79	1.08776	1.33118		+		early
Q9Y371	SH3GLB1	Endophilin-B1 OS=Homo sapiens OX=9606 GN=SH3GLB1 PE=1 SV=1	68.6773	72.4928	85.6399	105.02	114.784	107.436	99.4505	102.783	97.5145	1.67136	0.947368	531.345	823.248	861.451	915.512	909.591	904.109	939.399	1001.96	889.946	827.462	1.88571	0.645425	+			late
Q9Y3C6	PPIL1	Peptidyl-prolyl cis-trans isomerase-like 1 OS=Homo sapiens OX=9606 GN=PPIL1 PE=1 SV=1	107.948	97.2927	107.316	110.578	126.126	128.25	122.481	125.003	124.577	1.18807	1.10952	774.266	946.499	796.413	826.042	809.13	737.227	796.099	807.361	811.209	894.129	1.22245	1.05024
Q9Y3I0	RTCB	RNA-splicing ligase RtcB homolog OS=Homo sapiens OX=9606 GN=RTCB PE=1 SV=1	2301.53	2249.67	2096.31	2021.19	1841.98	1389.8	1300.78	1234.98	1287.47	0.977464	1.86362	9391.95	7646.07	7439.52	6547.3	5541.04	5234.21	5528.41	5862.85	5280.57	8399.07	0.814109	1.79434		+	+	early
Q9Y3U8	RPL36	60S ribosomal protein L36 OS=Homo sapiens OX=9606 GN=RPL36 PE=1 SV=3	401.907	341.256	235.547	201.009	190.041	145.575	134.473	136.473	145.213	0.849094	2.98876	573.703	542.588	323.379	360.844	325.743	303.616	315.34	308.333	300.619	409.647	0.945764	1.90841		+	+	early
Q9Y490	TLN1	Talin-1 OS=Homo sapiens OX=9606 GN=TLN1 PE=1 SV=3	161.767	154.605	159.594	164.004	154.816	158.394	170.252	159.738	167.058	1.05245	1.04633	1453.43	1526.17	1584.21	1607.15	1444.9	1530.36	1566.32	1488.2	1488.68	1472.14	1.10576	1.0059			+	Ivariable
Q9Y5V3	MAGED1	Melanoma-associated antigen D1 OS=Homo sapiens OX=9606 GN=MAGED1 PE=1 SV=3	278.757	314.096	319.037	333.643	296.032	292.796	274.592	271.921	271.454	1.1969	1.02691	1114.13	1390.3	1521.46	1346.99	1257.49	1240.19	1183.26	1330.68	1155.79	1331.68	1.3656	0.96395			+	Ivariable
Q9Y606	PUS1	tRNA pseudouridine synthase A OS=Homo sapiens OX=9606 GN=PUS1 PE=1 SV=3	68.588	61.4693	75.3579	88.5635	108.16	119.443	110.388	108.265	110.508	1.74146	1.11581	747.314	1050.01	1017.57	1068.67	1211.12	1199.81	1115.81	1183.56	1208.56	937.045	1.62062	0.734408	+			late
Q9Y613	FHOD1	FH1/FH2 domain-containing protein 1 OS=Homo sapiens OX=9606 GN=FHOD1 PE=1 SV=3	67.5016	67.337	68.3922	77.133	83.6829	83.7447	77.7201	76.7924	74.0692	1.24063	1.00244	381.953	448.844	426.894	427.527	450.435	456.452	432.13	472.909	437.772	470.458	1.23813	0.894727	+			late
Q9Y6M1	IGF2BP2	Insulin-like growth factor 2 mRNA-binding protein 2 OS=Homo sapiens OX=9606 GN=IGF2BP2 PE=1 SV=2	406.735	421.98	463.126	511.509	542.894	548.35	519.808	508.129	535.418	1.34817	0.963873	2015.69	2443.41	2959.33	2785.8	3180.27	3309.75	3074.85	3338.72	3235.05	2812.62	1.65636	0.824951	+		+	late

## Sheet: Cluster list
Early	Late	Invariable
CDK6	EIF3CL	CNOT1
LARP4	CLIC1	DDX3X
TARDBP	EIF3F	SEC16A
MYH10	NDC80	EIF3D
PABPC1	AP1G1	EIF4E2
PABPC4	KPNA6	DPM1
PLOD3	MAGEC1	DKC1
YBX1	CSDE1	DNAJC13
KIAA1217	PRKRA	SMC2
CTNND1	EIF3G	AP2A1
CPSF6	TRIO	STAU1
RPS14	BAG2	SLC25A5
RPS24	DHFR	GSN
RPS15A	CRYAB	HSP90AA1
RPS26	ANXA1	YES1
RPS16	TYMS	HNRNPA1
RPS18	EIF2S1	MTHFD1
RPS15	CDK1	SLC25A6
RPS5	ENO1	XRCC5
RPS3A	ANXA2	HNRNPL
RPS19	EPRS1	TCP1
RPS25	ANXA6	FLNA
RPS10	HSP90AB1	DDX6
RPS7	ANXA5	U2AF2
RPL22	TUBA3D	PTBP1
RPS28	HSPA8	POLR2B
RPS17	UMPS	DNAJA1
RPS2	G6PD	RFC4
RPS3	PKM	CCT6A
RPS12	SNRPB	RFC5
RPL26	DARS1	RFC3
RPL35	NQO1	RECQL
RPL23A	PSMC3	CCT3
RPL31	EIF2AK2	GEMIN4
KANK2	ACO1	HNRNPK
H1-4	UBA1	RAN
ACTN1	SFPQ	GNB2
SYNCRIP	CFL1	AP2B1
KHDRBS1	MPST	DYNLL1
G3BP2	TARS1	TUBB4B
RTRAF	EEF1G	PRKDC
FAM98A	CAD	KIF23
DDX1	PSMA5	PLOD1
RTCB	EPHA2	DST
NCL	ATIC	YWHAH
GLIPR2	TAGLN2	PRDX1
DHX9	IARS1	G3BP1
FLOT2	STAT1	EIF3I
XRCC6	QARS1	SNTB2
LGALS1	FXR1	SQSTM1
GNAI2	KPNA2	CKAP5
SPTBN1	ARHGDIA	UBAP2L
SYNPO	METAP1	DCTN1
GNAI3	COPA	USP10
CD59	SEC24C	SF3B3
GNG12	RARS1	CNN3
ASPH	ALDH18A1	SMN1
MYO1D	VCP	FSCN1
CALM3	EIF3B	LSM12
MYO1C	MARS1	FNDC3B
MYO1B	NDUFA6	GIGYF2
MYH9	EIF3E	DHX30
TPM1	EIF4A1	ZC3HAV1
MYL12B	PPIA	ABCF1
MYL6	EIF5A	GEMIN5
DDX17	EIF4G2	PALLD
HNRNPR	HDLBP	GCN1
CPSF7	CLTC	AP2M1
CAPRIN1	EIF4G1	FUBP3
MYO6	GRSF1	ATXN2
BAIAP2	AIMP1	PKP2
KHDRBS3	AIMP2	TUBB6
FLOT1	PSMD2	RBM4
CAPZB	ILK	YTHDF1
ACTB	EIF3A	MOV10
GPRC5A	TTLL12	STAU2
HNRNPUL1	TRIM25	CHCHD3
EIF4A3	FLNC	TMOD3
CAPZA1	PPP2R5D	RRBP1
MISP	KPNB1	DDX20
UPF1	NCAPD2	MACF1
RBMS2	KARS1	SAMD4A
LUZP1	EIF4H	EIF3L
TAF15	PAFAH1B3	TLN1
EWSR1	PMVK	MAGED1
FUS	NONO
ATAD3A	PCBP1
RPL17	ELOB
RPL23	NDUFA5
FBL	TST
HNRNPH1	TNS3
HNRNPF	EDC4
RPL10	UNC13D
HNRNPH3	SND1
SH3BP4	BZW1
DLG5	ERC1
MPRIP	DCP1B
RACGAP1	ARHGEF40
TJP1	IPO4
CTNNA1	PSPC1
RAI14	TNPO1
TJP2	ARHGEF2
RUVBL2	TBRG4
MATR3	PBK
NUMA1	TACO1
HNRNPM	ESYT1
RBM14	LSM14B
NPM1	NT5DC2
H4C1	MAGED2
HNRNPDL	PA2G4
HNRNPC	SH3GLB1
MYBBP1A	PUS1
SNRNP200	FHOD1
ILF2	IGF2BP2
PPP1CA	CAPZA2
PLEC	SEC13
RALY
NUDT21
FAM98B
H2AZ1
HNRNPU
TOP1
HNRNPA2B1
H3C1
RSL1D1
H2BC12
SGPL1
DDX5
HNRNPA3
HNRNPH2
RPL36A
RPL9
RPLP1
RPLP2
RPS9
RPS23
RPS8
RPL11
RPL5
RPS4X
RPL30
RPL36
RPL27A
RPS13
RPS27
RPL32
RPL34
RPL13A
RPL12
RPL28
RPS6
RPL24
RPL10A
RPL18
RPL18A
RPL19
RPL35A
RPL14
RPL15
RPL8
RPL3
RPS11
RPL21
RPL6
RPLP0
RPL27
RPL7
RPL4
RPL13
RPL7A
SEPTIN7
CNN1
RBMX
HNRNPD
S100A10
RUVBL1
SF3B1
AHNAK2
NOP56
H1-2
RPS20
RACK1
PARP1
CLASP1
