# Supplementary material for: Time-resolved proteomic profiling reveals compositional and functional transitions across the stress granule life cycle
Source: Nat Commun. 2023 Nov 27;14:7782. doi: 10.1038/s41467-023-43470-1 (PMC10682001; doi:10.1038/s41467-023-43470-1)
Supplement: Supplementary file 5 — Supplementary Dataset 2 [file 41467_2023_43470_MOESM5_ESM.xlsx]

## Sheet: Sheet1
Accession	Gene Name	Fold change (SG-ls/max)	SG-ls enrichment score	cluster
A5YKK6	CNOT1	0.994851	0.865507	Invariable
B5ME19	EIF3CL	0.860705	0.0122618	late
O00159	MYO1C	0.730885	-0.813465	early
O00299	CLIC1	0.699716	-1.01172	late
O00303	EIF3F	0.782964	-0.482212	late
O00567	NOP56	0.904392	0.290135	early
O00571	DDX3X	1.02629	1.06546	Invariable
O14777	NDC80	0.706564	-0.968164	late
O14950	MYL12B	0.70669	-0.967361	early
O14979	HNRNPDL	1.05361	1.23924	early
O15027	SEC16A	0.985334	0.804971	Invariable
O15371	EIF3D	0.985978	0.809068	Invariable
O43390	HNRNPR	0.965361	0.677932	early
O43747	AP1G1	0.744157	-0.729052	late
O43795	MYO1B	0.80494	-0.342436	early
O43809	NUDT21	1.26619	2.59139	early
O60506	SYNCRIP	1.12983	1.72408	early
O60568	PLOD3	0.918264	0.378371	early
O60573	EIF4E2	1.23552	2.39628	Invariable
O60684	KPNA6	0.718884	-0.889802	late
O60716	CTNND1	1.29354	2.76536	early
O60732	MAGEC1	0.710402	-0.943752	late
O60762	DPM1	0.821313	-0.238296	Invariable
O60814	H2BC12	0.639177	-1.39678	early
O60832	DKC1	0.787803	-0.451437	Invariable
O75165	DNAJC13	0.813177	-0.290042	Invariable
O75525	KHDRBS3	1.46235	3.83907	early
O75533	SF3B1	1.04184	1.16436	early
O75534	CSDE1	0.668507	-1.21022	late
O75569	PRKRA	0.761149	-0.620973	late
O75643	SNRNP200	0.992008	0.847422	early
O75821	EIF3G	0.688254	-1.08462	late
O75955	FLOT1	0.965622	0.679593	early
O75962	TRIO	0.871281	0.0795303	late
O76021	RSL1D1	0.635087	-1.4228	early
O94832	MYO1D	0.944061	0.542452	early
O95347	SMC2	0.821972	-0.234104	Invariable
O95470	SGPL1	1.01027	0.963554	early
O95782	AP2A1	0.885598	0.170595	Invariable
O95793	STAU1	1.03907	1.14676	Invariable
O95816	BAG2	0.721922	-0.870479	late
P00374	DHFR	0.783706	-0.477495	late
P02511	CRYAB	0.609721	-1.58414	late
P04083	ANXA1	0.708686	-0.954666	late
P04818	TYMS	0.744422	-0.727362	late
P04899	GNAI2	1.11597	1.6359	early
P05141	SLC25A5	1.20154	2.18018	Invariable
P05198	EIF2S1	0.683775	-1.11311	late
P05386	RPLP1	0.859821	0.0066358	early
P05387	RPLP2	0.697023	-1.02885	early
P05388	RPLP0	0.848767	-0.0636684	early
P06396	GSN	1.04062	1.15661	Invariable
P06493	CDK1	0.674399	-1.17275	late
P06733	ENO1	0.687644	-1.0885	late
P06748	NPM1	0.587743	-1.72393	early
P07355	ANXA2	0.706606	-0.967896	late
P07814	EPRS1	0.753092	-0.672219	late
P07900	HSP90AA1	0.788793	-0.445137	Invariable
P07910	HNRNPC	0.754497	-0.663279	early
P07947	YES1	1.07429	1.3708	Invariable
P08133	ANXA6	0.676525	-1.15923	late
P08238	HSP90AB1	0.81775	-0.260958	late
P08708	RPS17	0.961751	0.65497	early
P08754	GNAI3	1.02658	1.06733	early
P08758	ANXA5	0.619279	-1.52334	late
P09382	LGALS1	0.94426	0.543718	early
P09493	TPM1	0.919401	0.385599	early
P09651	HNRNPA1	1.00291	0.916795	Invariable
P09874	PARP1	0.603646	-1.62278	early
P0C0S5	H2AZ1	0.872854	0.0895349	early
P0DP25	CALM3	0.710352	-0.944068	early
P0DPH8	TUBA3D	0.964766	0.674148	late
P10412	H1-4	0.611081	-1.57549	early
P11142	HSPA8	0.755655	-0.655917	late
P11172	UMPS	0.655429	-1.29341	late
P11387	TOP1	0.555469	-1.92921	early
P11413	G6PD	0.686012	-1.09889	late
P11586	MTHFD1	0.920554	0.392934	Invariable
P11940	PABPC1	1.03398	1.11439	early
P12236	SLC25A6	1.14486	1.81964	Invariable
P12814	ACTN1	0.759703	-0.630169	early
P12956	XRCC6	0.618359	-1.5292	early
P13010	XRCC5	0.7581	-0.640366	Invariable
P13987	CD59	0.892212	0.212665	early
P14618	PKM	0.727717	-0.833618	late
P14678	SNRPB	1.00805	0.949467	late
P14866	HNRNPL	0.885279	0.168566	Invariable
P14868	DARS1	0.908522	0.316405	late
P15559	NQO1	0.715562	-0.910929	late
P15880	RPS2	0.9312	0.460648	early
P16403	H1-2	0.600728	-1.64134	early
P17844	DDX5	0.913732	0.349542	early
P17980	PSMC3	0.726145	-0.843618	late
P17987	TCP1	0.839486	-0.122706	Invariable
P18077	RPL35A	0.685083	-1.10479	early
P18124	RPL7	0.744193	-0.728818	early
P18621	RPL17	0.754749	-0.661678	early
P19338	NCL	0.556222	-1.92442	early
P19525	EIF2AK2	0.671993	-1.18806	late
P21333	FLNA	0.786396	-0.460387	Invariable
P21399	ACO1	0.799174	-0.379111	late
P22087	FBL	0.893778	0.222623	early
P22314	UBA1	0.682868	-1.11888	late
P22626	HNRNPA2B1	0.879415	0.131267	early
P23246	SFPQ	0.737337	-0.772427	late
P23396	RPS3	0.972125	0.720955	early
P23528	CFL1	0.732407	-0.803787	late
P25325	MPST	0.783838	-0.476658	late
P25398	RPS12	0.832592	-0.166552	early
P26196	DDX6	0.913839	0.350226	Invariable
P26368	U2AF2	0.866624	0.0499102	Invariable
P26373	RPL13	0.706446	-0.96891	early
P26599	PTBP1	0.84394	-0.094373	Invariable
P26639	TARS1	0.739353	-0.759609	late
P26641	EEF1G	0.773378	-0.543184	late
P27635	RPL10	0.790053	-0.437125	early
P27708	CAD	0.916896	0.369665	late
P28066	PSMA5	0.62938	-1.45909	late
P29317	EPHA2	0.724481	-0.8542	late
P30050	RPL12	0.720435	-0.879933	early
P30876	POLR2B	0.89642	0.23943	Invariable
P31689	DNAJA1	0.99754	0.882612	Invariable
P31939	ATIC	0.725193	-0.849669	late
P31942	HNRNPH3	1.32546	2.96836	early
P31943	HNRNPH1	1.09599	1.50878	early
P32969	RPL9	0.780301	-0.499155	early
P35221	CTNNA1	1.00111	0.905286	early
P35249	RFC4	1.00025	0.899835	Invariable
P35268	RPL22	0.93124	0.460905	early
P35579	MYH9	0.680195	-1.13588	early
P35580	MYH10	0.873178	0.0915977	early
P35637	FUS	0.991511	0.844264	early
P36578	RPL4	0.696666	-1.03112	early
P37802	TAGLN2	0.700074	-1.00945	late
P38159	RBMX	0.859422	0.00410063	early
P38919	EIF4A3	0.952638	0.597008	early
P39019	RPS19	0.834713	-0.15306	early
P39023	RPL3	0.814667	-0.280567	early
P40227	CCT6A	0.852703	-0.0386341	Invariable
P40429	RPL13A	0.68159	-1.12701	early
P40937	RFC5	0.978433	0.761079	Invariable
P40938	RFC3	0.858841	0.000402914	Invariable
P41252	IARS1	0.885574	0.170442	late
P42224	STAT1	0.720277	-0.880939	late
P42677	RPS27	0.836987	-0.1386	early
P42766	RPL35	0.740949	-0.749452	early
P43243	MATR3	0.591347	-1.70101	early
P46063	RECQL	0.851637	-0.0454137	Invariable
P46776	RPL27A	0.766887	-0.584472	early
P46777	RPL5	0.723533	-0.860229	early
P46778	RPL21	0.631444	-1.44597	early
P46779	RPL28	0.734372	-0.791286	early
P46781	RPS9	0.904093	0.288231	early
P46782	RPS5	0.897056	0.243473	early
P46783	RPS10	0.960692	0.648238	early
P47755	CAPZA2	1.06573	1.31633	late
P47756	CAPZB	0.759281	-0.63285	early
P47897	QARS1	0.766308	-0.588154	late
P49207	RPL34	0.71434	-0.9187	early
P49368	CCT3	0.870958	0.0774756	Invariable
P50914	RPL14	0.731086	-0.812186	early
P51114	FXR1	0.879186	0.129814	late
P51911	CNN1	0.917036	0.370557	early
P51991	HNRNPA3	0.943818	0.540909	early
P52272	HNRNPM	0.91707	0.370778	early
P52292	KPNA2	0.731969	-0.80657	late
P52565	ARHGDIA	0.622293	-1.50417	late
P52597	HNRNPF	1.0099	0.961214	early
P52907	CAPZA1	0.753847	-0.667415	early
P53582	METAP1	0.821525	-0.236944	late
P53621	COPA	0.8766	0.113364	late
P53992	SEC24C	0.669134	-1.20624	late
P54136	RARS1	0.812334	-0.295406	late
P54886	ALDH18A1	0.933294	0.47397	late
P55072	VCP	0.835161	-0.150213	late
P55735	SEC13	0.984932	0.802413	late
P55795	HNRNPH2	1.05107	1.22312	early
P55884	EIF3B	0.749866	-0.692738	late
P56192	MARS1	1.04392	1.17764	late
P56556	NDUFA6	0.669084	-1.20656	late
P57678	GEMIN4	1.02258	1.04187	Invariable
P60228	EIF3E	0.916736	0.368653	late
P60660	MYL6	0.669151	-1.20613	early
P60709	ACTB	0.728278	-0.830049	early
P60842	EIF4A1	0.579559	-1.77598	late
P60866	RPS20	1.0293	1.0846	early
P60903	S100A10	0.692264	-1.05912	early
P61247	RPS3A	0.880289	0.13683	early
P61254	RPL26	0.776771	-0.521608	early
P61313	RPL15	0.647584	-1.34331	early
P61353	RPL27	0.742006	-0.742728	early
P61978	HNRNPK	0.911386	0.334619	Invariable
P62081	RPS7	0.995047	0.866755	early
P62136	PPP1CA	1.23237	2.37624	early
P62241	RPS8	0.75808	-0.640493	early
P62244	RPS15A	1.04982	1.21517	early
P62249	RPS16	0.929186	0.447841	early
P62263	RPS14	0.987077	0.816059	early
P62266	RPS23	0.763866	-0.603686	early
P62269	RPS18	0.901455	0.271455	early
P62277	RPS13	0.817174	-0.264617	early
P62280	RPS11	0.783744	-0.477253	early
P62424	RPL7A	0.710088	-0.945749	early
P62701	RPS4X	0.786861	-0.457425	early
P62750	RPL23A	0.851361	-0.0471685	early
P62753	RPS6	0.722089	-0.869415	early
P62805	H4C1	0.638396	-1.40175	early
P62826	RAN	0.786802	-0.457804	Invariable
P62829	RPL23	0.877838	0.121239	early
P62841	RPS15	0.859965	0.0075534	early
P62847	RPS24	0.924061	0.415239	early
P62851	RPS25	0.870687	0.075754	early
P62854	RPS26	0.938964	0.51003	early
P62857	RPS28	1.07003	1.34367	early
P62879	GNB2	1.0433	1.1737	Invariable
P62888	RPL30	0.787376	-0.454149	early
P62899	RPL31	0.841	-0.113072	early
P62906	RPL10A	0.753995	-0.666477	early
P62910	RPL32	0.748076	-0.704122	early
P62913	RPL11	0.740153	-0.754517	early
P62917	RPL8	0.677828	-1.15094	early
P62937	PPIA	0.801309	-0.365531	late
P63010	AP2B1	0.815253	-0.27684	Invariable
P63167	DYNLL1	1.01962	1.02308	Invariable
P63241	EIF5A	0.723682	-0.859283	late
P63244	RACK1	0.956543	0.621845	early
P67809	YBX1	0.774791	-0.534202	early
P68371	TUBB4B	0.959231	0.638943	Invariable
P68431	H3C1	0.725613	-0.847003	early
P78344	EIF4G2	0.779258	-0.505787	late
P78527	PRKDC	1.0381	1.14058	Invariable
P83731	RPL24	0.737295	-0.772698	early
P83881	RPL36A	0.749841	-0.692895	early
P84098	RPL19	0.6314	-1.44625	early
Q00341	HDLBP	0.721484	-0.873263	late
Q00534	CDK6	0.584089	-1.74717	early
Q00610	CLTC	0.865209	0.0409073	late
Q00839	HNRNPU	0.666924	-1.22029	early
Q01082	SPTBN1	0.865844	0.0449484	early
Q01844	EWSR1	1.14122	1.79649	early
Q02241	KIF23	0.854432	-0.0276377	Invariable
Q02543	RPL18A	0.703849	-0.985431	early
Q02809	PLOD1	0.857361	-0.00900675	Invariable
Q02878	RPL6	0.705624	-0.974141	early
Q03001	DST	0.996903	0.878559	Invariable
Q04637	EIF4G1	0.736973	-0.774746	late
Q04917	YWHAH	0.942936	0.5353	Invariable
Q06830	PRDX1	0.899935	0.261786	Invariable
Q07020	RPL18	0.7892	-0.442549	early
Q07157	TJP1	0.872564	0.0876938	early
Q07666	KHDRBS1	1.72668	5.52037	early
Q08211	DHX9	0.926846	0.432958	early
Q12797	ASPH	0.861191	0.0153496	early
Q12849	GRSF1	0.692127	-1.05999	late
Q12904	AIMP1	0.747597	-0.707169	late
Q12905	ILF2	1.07221	1.35755	early
Q13148	TARDBP	0.673045	-1.18136	early
Q13155	AIMP2	0.756268	-0.652019	late
Q13200	PSMD2	0.911404	0.334733	late
Q13283	G3BP1	1.13665	1.76743	Invariable
Q13310	PABPC4	0.971199	0.715068	early
Q13347	EIF3I	0.893042	0.217943	Invariable
Q13418	ILK	0.704984	-0.97821	late
Q13425	SNTB2	0.984932	0.802413	Invariable
Q13501	SQSTM1	0.849868	-0.0566656	Invariable
Q14008	CKAP5	1.05932	1.27556	Invariable
Q14103	HNRNPD	1.0186	1.01659	early
Q14152	EIF3A	0.784881	-0.470023	late
Q14157	UBAP2L	1.46087	3.82964	Invariable
Q14166	TTLL12	0.736741	-0.776218	late
Q14203	DCTN1	0.695965	-1.03558	Invariable
Q14254	FLOT2	1.03834	1.14214	early
Q14258	TRIM25	0.670629	-1.19673	late
Q14315	FLNC	0.822852	-0.228508	late
Q14444	CAPRIN1	0.760661	-0.624072	early
Q14694	USP10	0.757145	-0.64644	Invariable
Q14738	PPP2R5D	0.693427	-1.05172	late
Q14974	KPNB1	0.649651	-1.33016	late
Q14980	NUMA1	0.882686	0.152075	early
Q15021	NCAPD2	0.772027	-0.55178	late
Q15046	KARS1	0.775775	-0.527942	late
Q15056	EIF4H	0.675804	-1.16381	late
Q15102	PAFAH1B3	0.821944	-0.234278	late
Q15126	PMVK	0.692118	-1.06005	late
Q15149	PLEC	0.755356	-0.65782	early
Q15233	NONO	0.79379	-0.413356	late
Q15365	PCBP1	0.774382	-0.5368	late
Q15370	ELOB	0.964577	0.672943	late
Q15393	SF3B3	0.992636	0.851419	Invariable
Q15417	CNN3	0.874639	0.100887	Invariable
Q15434	RBMS2	1.01385	0.986348	early
Q16181	SEPTIN7	1.15319	1.8726	early
Q16630	CPSF6	0.996461	0.875743	early
Q16637	SMN1	0.940804	0.521738	Invariable
Q16658	FSCN1	0.927136	0.434798	Invariable
Q16718	NDUFA5	0.743595	-0.732624	late
Q16762	TST	0.689459	-1.07696	late
Q3MHD2	LSM12	1.15135	1.86095	Invariable
Q52LJ0	FAM98B	1.04083	1.15796	early
Q53EP0	FNDC3B	0.784953	-0.469564	Invariable
Q5T5P2	KIAA1217	0.982102	0.784416	early
Q63ZY3	KANK2	1.02799	1.07628	early
Q68CZ2	TNS3	0.911463	0.335113	late
Q6P2E9	EDC4	0.822239	-0.232403	late
Q6WCQ1	MPRIP	0.889008	0.192281	early
Q6Y7W6	GIGYF2	0.976968	0.751757	Invariable
Q70J99	UNC13D	0.889931	0.198158	late
Q71RC2	LARP4	0.900198	0.26346	early
Q7KZF4	SND1	0.625758	-1.48214	late
Q7L1Q6	BZW1	0.644222	-1.36469	late
Q7L2E3	DHX30	0.869224	0.0664495	Invariable
Q7Z2W4	ZC3HAV1	0.795852	-0.400242	Invariable
Q7Z460	CLASP1	1.08006	1.40751	early
Q86V48	LUZP1	0.95567	0.616292	early
Q8IUD2	ERC1	0.840111	-0.118729	late
Q8IVF2	AHNAK2	0.776581	-0.522817	early
Q8IVT2	MISP	0.979124	0.765472	early
Q8IZD4	DCP1B	0.772568	-0.548339	late
Q8N3V7	SYNPO	1.20975	2.23236	early
Q8N684	CPSF7	0.987753	0.820357	early
Q8NCA5	FAM98A	1.04688	1.19646	early
Q8NE71	ABCF1	0.8447	-0.0895371	Invariable
Q8NFJ5	GPRC5A	0.882985	0.153975	early
Q8TDM6	DLG5	1.008	0.949163	early
Q8TEQ6	GEMIN5	1.01282	0.979783	Invariable
Q8TER5	ARHGEF40	0.931133	0.460225	late
Q8TEX9	IPO4	0.761481	-0.618859	late
Q8WX93	PALLD	1.04596	1.19061	Invariable
Q8WXF1	PSPC1	0.792745	-0.420001	late
Q92499	DDX1	1.11806	1.64918	early
Q92616	GCN1	0.832297	-0.168429	Invariable
Q92804	TAF15	1.18578	2.0799	early
Q92841	DDX17	0.890649	0.202723	early
Q92900	UPF1	0.996034	0.873029	early
Q92973	TNPO1	0.868031	0.0588582	late
Q92974	ARHGEF2	0.801459	-0.364575	late
Q969Z0	TBRG4	0.690386	-1.07106	late
Q96CW1	AP2M1	0.884666	0.164667	Invariable
Q96I24	FUBP3	0.859907	0.00718798	Invariable
Q96KB5	PBK	0.796459	-0.396379	late
Q96PK6	RBM14	0.860816	0.0129682	early
Q99700	ATXN2	1.09828	1.5234	Invariable
Q99959	PKP2	0.946631	0.558798	Invariable
Q9BQG0	MYBBP1A	0.752429	-0.676438	early
Q9BSH4	TACO1	0.777136	-0.519282	late
Q9BSJ8	ESYT1	0.707193	-0.96416	late
Q9BUF5	TUBB6	0.990865	0.840152	Invariable
Q9BUJ2	HNRNPUL1	0.864971	0.0393961	early
Q9BWF3	RBM4	0.897315	0.24512	Invariable
Q9BX40	LSM14B	0.894371	0.226397	late
Q9BYJ9	YTHDF1	1.07393	1.36847	Invariable
Q9H0H5	RACGAP1	0.933416	0.474747	early
Q9H4G4	GLIPR2	0.885252	0.168393	early
Q9H857	NT5DC2	0.601527	-1.63626	late
Q9HCE1	MOV10	0.846356	-0.0790075	Invariable
Q9NUL3	STAU2	0.916826	0.369221	Invariable
Q9NVI7	ATAD3A	1.11965	1.65931	early
Q9NX63	CHCHD3	0.853017	-0.0366375	Invariable
Q9NYL9	TMOD3	0.915828	0.362876	Invariable
Q9P0K7	RAI14	0.885999	0.173144	early
Q9P0V3	SH3BP4	0.972246	0.721725	early
Q9P2E9	RRBP1	0.719325	-0.886992	Invariable
Q9UBI6	GNG12	1.02003	1.02569	early
Q9UDY2	TJP2	0.829889	-0.183749	early
Q9UHI6	DDX20	1.02419	1.05215	Invariable
Q9UKM9	RALY	0.980741	0.775756	early
Q9UM54	MYO6	0.944303	0.543991	early
Q9UN86	G3BP2	0.889955	0.198305	early
Q9UNF1	MAGED2	0.762418	-0.612898	late
Q9UPN3	MACF1	1.04555	1.18795	Invariable
Q9UPU9	SAMD4A	0.941559	0.526537	Invariable
Q9UQ80	PA2G4	0.736279	-0.779157	late
Q9UQB8	BAIAP2	0.993117	0.854476	early
Q9Y224	RTRAF	1.12277	1.67914	early
Q9Y230	RUVBL2	1.0288	1.08144	early
Q9Y262	EIF3L	0.88878	0.190832	Invariable
Q9Y265	RUVBL1	1.08111	1.41415	early
Q9Y371	SH3GLB1	0.82584	-0.209498	late
Q9Y3I0	RTCB	1.09848	1.52466	early
Q9Y3U8	RPL36	0.754987	-0.660161	early
Q9Y490	TLN1	0.915995	0.363938	Invariable
Q9Y5V3	MAGED1	0.875265	0.104871	Invariable
Q9Y606	PUS1	0.773703	-0.541118	late
Q9Y613	FHOD1	0.994818	0.865295	late
Q9Y6M1	IGF2BP2	0.842425	-0.104011	late
