# Supplementary material for: Time-resolved proteomic profiling reveals compositional and functional transitions across the stress granule life cycle
Source: Nat Commun. 2023 Nov 27;14:7782. doi: 10.1038/s41467-023-43470-1 (PMC10682001; doi:10.1038/s41467-023-43470-1)
Supplement: Supplementary file 6 — Supplementary Dataset 3 [file 41467_2023_43470_MOESM6_ESM.xlsx]

## Sheet: GO Process enrichment (Fig.3d)
GO	Description	cluster	-logp	#Gene In GO	#Gene In Hit List	#Gene In GO And Hit List	% In List	% In GO
GO:0002181	cytoplasmic translation	early	100	123	184	68	37	55.2846
GO:0002181	cytoplasmic translation	late	7.58215	123	116	8	6.9	6.50407
GO:0042273	ribosomal large subunit biogenesis	early	13.8538	70	184	12	6.5	17.1429
GO:1990120	messenger ribonucleoprotein complex assembly	early	6.65453	3	184	3	1.6	100
GO:0006417	regulation of translation	early	14.5669	531	184	25	14	4.7081
GO:0006417	regulation of translation	late	16.0297	531	116	22	19	4.14313
GO:1903311	regulation of mRNA metabolic process	early	18.792	351	184	25	14	7.12251
GO:1903311	regulation of mRNA metabolic process	late	2.62264	351	116	6	5.2	1.7094
GO:0016071	mRNA metabolic process	early	17.2471	649	184	30	16	4.6225
GO:0016071	mRNA metabolic process	late	5.87884	649	116	13	11	2.00308
GO:0006403	RNA localization	early	9.08067	174	184	12	6.5	6.89655
GO:0006403	RNA localization	late	2.33762	174	116	4	3.4	2.29885
GO:0006401	RNA catabolic process	early	3.25602	166	184	6	3.3	3.61446
GO:0006401	RNA catabolic process	late	4.34665	166	116	6	5.2	3.61446
GO:0006388	tRNA splicing, via endonucleolytic cleavage and ligation	early	8.01036	13	184	5	2.7	38.4615
GO:0046833	positive regulation of RNA export from nucleus	early	5.65844	5	184	3	1.6	60
GO:0000380	alternative mRNA splicing, via spliceosome	early	5.13558	21	184	4	2.2	19.0476
GO:0030490	maturation of SSU-rRNA	early	4.70767	54	184	5	2.7	9.25926
GO:0033119	negative regulation of RNA splicing	early	4.68076	27	184	4	2.2	14.8148
GO:0006338	chromatin remodeling	early	5.27181	609	184	15	8.2	2.46305
GO:0051276	chromosome organization	early	7.37045	477	184	16	8.7	3.3543
GO:0051276	chromosome organization	late	1.98606	477	116	6	5.2	1.25786
GO:0022613	ribonucleoprotein complex biogenesis	early	44.5938	488	184	49	27	10.041
GO:0022613	ribonucleoprotein complex biogenesis	late	3.94229	488	116	9	7.8	1.84426
GO:0071826	protein-RNA complex organization	early	17.6891	239	184	21	11	8.78661
GO:0071826	protein-RNA complex organization	late	6.42222	239	116	9	7.8	3.76569
GO:1903608	protein localization to cytoplasmic stress granule	early	4.91611	8	184	3	1.6	37.5
GO:0031400	negative regulation of protein modification process	early	6.51322	483	184	15	8.2	3.10559
GO:0031400	negative regulation of protein modification process	late	1.96127	483	116	6	5.2	1.24224
GO:0031032	actomyosin structure organization	early	5.15914	115	184	7	3.8	6.08696
GO:1901798	positive regulation of signal transduction by p53 class mediator	early	9.30314	30	184	7	3.8	23.3333
GO:0051301	cell division	early	7.73657	512	184	17	9.2	3.32031
GO:0051301	cell division	late	1.84695	512	116	6	5.2	1.17188
GO:0006413	translational initiation	early	3.09855	68	184	4	2.2	5.88235
GO:0006413	translational initiation	late	14.683	68	116	11	9.5	16.1765
GO:0006418	tRNA aminoacylation for protein translation	late	11.5016	41	116	8	6.9	19.5122
GO:0009117	nucleotide metabolic process	late	7.38748	478	116	13	11	2.71967
GO:0042176	regulation of protein catabolic process	late	4.92789	364	116	9	7.8	2.47253
GO:0009124	nucleoside monophosphate biosynthetic process	late	4.68727	42	116	4	3.4	9.52381
GO:0016032	viral process	late	12.1054	247	116	14	12	5.66802
GO:0019079	viral genome replication	late	4.2236	20	116	3	2.6	15
GO:0006979	response to oxidative stress	late	6.64544	375	116	11	9.5	2.93333
GO:0031667	response to nutrient levels	late	4.84509	471	116	10	8.6	2.12314
GO:0045087	innate immune response	early	2.5697	767	184	12	6.5	1.56454
GO:0045087	innate immune response	late	4.39576	767	116	12	10	1.56454
GO:2001242	regulation of intrinsic apoptotic signaling pathway	early	3.14885	174	184	6	3.3	3.44828
GO:2001242	regulation of intrinsic apoptotic signaling pathway	late	5.29346	174	116	7	6	4.02299
GO:0006886	intracellular protein transport	late	5.50516	702	116	13	11	1.85185
GO:0060966	regulation of gene silencing by RNA	late	4.72945	41	116	4	3.4	9.7561

## Sheet: CORUM enrichment (Sup.Fig.4a)
Complexes enriched in eraly proteins
Term	Description	LogP	Log(q-value)	Gene Names
CORUM:306	Ribosome, cytoplasmic	-100	-96.8251	RPL10A,RPL3,RPL4,RPL5,RPL6,RPL7,RPL7A,RPL8,RPL9,RPL10,RPL11,RPL12,RPL13,RPL15,RPL17,RPL18,RPL18A,RPL19,RPL21,RPL22,RPL23A,RPL24,RPL26,RPL27,RPL30,RPL27A,RPL28,RPL31,RPL32,RPL34,RPL35A,RPL36A,RPLP0,RPLP1,RPLP2,RPS2,RPS3,RPS3A,RPS4X,RPS5,RPS6,RPS7,RPS8,RPS9,RPS10,RPS11,RPS12,RPS13,RPS14,RPS15,RPS15A,RPS16,RPS17,RPS18,RPS19,RPS20,RPS23,RPS24,RPS25,RPS26,RPS27,RPS28,RPL14,RPL23,RPL35,RPL13A,RPL36,DHX…
CORUM:305	40S ribosomal subunit, cytoplasmic	-54.6622	-51.7883	RPS2,RPS3,RPS3A,RPS4X,RPS5,RPS6,RPS7,RPS8,RPS9,RPS10,RPS11,RPS12,RPS13,RPS14,RPS15,RPS15A,RPS16,RPS17,RPS18,RPS19,RPS20,RPS23,RPS24,RPS25,RPS26,RPS27,RPS28
CORUM:1332	Large Drosha complex	-26.6658	-24.0349	DDX1,DDX5,EWSR1,FUS,HNRNPH1,HNRNPU,ILF2,HNRNPM,TAF15,HNRNPDL,DDX17,HNRNPUL1,RALY,TARDBP,DHX9,NCL,HNRNPR
CORUM:1181	C complex spliceosome	-19.5527	-16.9799	DDX5,HNRNPA2B1,HNRNPC,HNRNPF,HNRNPH1,HNRNPU,HNRNPM,EIF4A3,HNRNPR,SYNCRIP,RALY,SNRNP200,SF3B1,PABPC1,RBMX,HNRNPA3,DHX9,DDX17,NUDT21,CPSF6
CORUM:5266	TNF-alpha/NF-kappa B signaling complex 6	-12.0407	-9.56471	FBL,RPL4,RPL6,RPL8,RPL30,RPS11,RPS13
CORUM:6838	IGF2BP1 complex	-11.4128	-8.97822	DHX9,HNRNPU,YBX1,RPL26,RPS6,SYNCRIP
CORUM:1729	TLE1 corepressor complex (MASH1 promoter-corepressor complex)	-8.7121	-6.31532	ACTB,PARP1,MYH10,NCL,NPM1,H2AZ1
CORUM:6301	tRNA Splicing Ligase Complex	-8.18055	-5.81854	DDX1,RTCB,RTRAF,FAM98B
CORUM:1141	CF IIAm complex (Cleavage factor IIAm complex)	-7.48609	-5.15626	CAPRIN1,TJP1,NUDT21,CPSF6,CPSF7,EWSR1
CORUM:3047	Parvulin-associated pre-rRNP complex	-6.19942	-3.92758	RPL10A,RPL10,RPS9,RSL1D1
CORUM:1307	Multiprotein complex (mRNA turnover)	-5.65844	-3.41293	HNRNPD,SYNCRIP,PABPC1,NPM1,HNRNPR
CORUM:1166	p400-associated complex	-5.35936	-3.16216	ACTB,RUVBL1,RUVBL2,H2AZ1
CORUM:6194	B-WICH complex	-4.91611	-2.78257	MYO1C,MYBBP1A,SF3B1
CORUM:1183	CDC5L complex	-4.4934	-2.41538	ILF2,PPP1CA,SF3B1,RBMX
CORUM:1335	SNW1 complex	-3.7721	-1.74329	HNRNPU,MATR3,SNRNP200
Complexes enriched in late proteins
Term	Description	LogP	Log(q-value)	Gene Names
CORUM:3040	Multisynthetase complex	-20.1457	-16.6698	DARS1,EPRS1,IARS1,KARS1,MARS1,QARS1,RARS1,AIMP2,AIMP1
CORUM:742	eIF3 complex (EIF3S6, EIF3S5, EIF3S4, EIF3S3, EIF3S6IP, EIF3S2, EIF3S9, EIF3S12, EIF3S10, EIF3S8, EIF3S1, EIF3S7)	-9.22928	-6.05435	EIF3E,EIF3A,EIF3B,EIF3F,EIF3G
CORUM:2837	Profilin 1 complex	-5.96244	-3.38957	CLTC,HSPA8,VCP
CORUM:7285	HEXIM1-DNA-PK-paraspeckle components-ribonucleoprotein complex	-5.34284	-2.82113	NONO,SFPQ,PSPC1
CORUM:1183	CDC5L complex	-3.68413	-1.20816	HSPA8,SFPQ,BZW1
CORUM:193	PA700-20S-PA28 complex	-3.44623	-1.01166	PSMA5,PSMC3,PSMD2
